# Supplementary material for: Huntingtin loss in hepatocytes is associated with altered metabolism, adhesion, and liver zonation
Source: Life Sci Alliance. 2023 Sep 8;6(11):e202302098. doi: 10.26508/lsa.202302098 (PMC10488683; doi:10.26508/lsa.202302098)
Supplement: Supplementary file 2 [file LSA-2023-02098_SdataF1.xlsx]

## Sheet: fig1a
genotype	mouse	Htt
WT	FW1	64.9497
WT	FW3	61.9403
WT	FW4	67.0497
WT	FW5	66.39
WT	FW7	66.9694
WT	FW8	49.5239
KO	TD05	17.5259
KO	TF05	13.4721
KO	TM04	17.5508
KO	TP05	14.4194
KO	TP06	16.8177
KO	TR05	18.9256

## Sheet: fig1c
Mouse	Geno	Tissue	Htt_expression
BCA1	WT	Liver	0.630249
BCE2	WT	Liver	1.20848
BBV4	WT	Liver	1.2726
BBV5	WT	Liver	0.88867
BCQ2	LKO	Liver	0.139527
BCQ3	LKO	Liver	0.374402
BAP1	LKO	Liver	0.170626
BBZ7	LKO	Liver	0.161764
BCA1	WT	Brain	0.83732
BCE2	WT	Brain	0.857404
BBV4	WT	Brain	1.17657
BBV5	WT	Brain	1.12871
BCQ2	LKO	Brain	1.2443
BCQ3	LKO	Brain	1.75397
BAP1	LKO	Brain	1.20566
BBZ1	LKO	Brain	1.19222
BCA1	WT	Heart	0.991089
BCE2	WT	Heart	1.42122
BBV4	WT	Heart	0.224059
BBV5	WT	Heart	1.36363
BCQ2	LKO	Heart	1.61425
BCQ3	LKO	Heart	1.36343
BAP1	LKO	Heart	1.66202
BBZ1	LKO	Heart	1.82704
BCA1	WT	Kidney	0.964399
BCE2	WT	Kidney	0.624907
BBV4	WT	Kidney	0.836295
BBV5	WT	Kidney	1.5744
BCQ2	LKO	Kidney	1.54384
BCQ3	LKO	Kidney	0.884015
BAP1	LKO	Kidney	1.96522
BBZ7	LKO	Kidney	1.0779

## Sheet: fig1d
Mouse	Sex	Genotype	Age.days	Weight.g
SV5	female	LKO	87	19.8
SV6	female	LKO	87	18.6
SV7	female	LKO	87	18.7
SX4	female	LKO	87	19.8
SX5	female	LKO	87	20.3
SX6	female	LKO	87	18.6
SX8	female	LKO	87	19.1
TQ4	female	+/+	84	19.8
TF7	female	LKO	83	19
TF9	female	LKO	83	18
SV5	female	LKO	95	20.1
SV6	female	LKO	95	19.1
SV7	female	LKO	95	19
SX4	female	LKO	95	20.4
SX5	female	LKO	95	20.6
SX6	female	LKO	95	18.6
SX8	female	LKO	95	19.2
TQ4	female	+/+	92	21
SV5	female	LKO	102	21.2
SV6	female	LKO	102	18.9
SV7	female	LKO	102	20.1
SX4	female	LKO	102	21
SX5	female	LKO	102	21.4
SX6	female	LKO	102	20.2
SX8	female	LKO	102	19.9
TF7	female	LKO	91	19.8
TF9	female	LKO	91	18.8
TQ4	female	+/+	99	22.8
TF7	female	LKO	95	19.9
TF9	female	LKO	95	19.3
SV5	female	LKO	108	21.5
SV6	female	LKO	108	19.5
SV7	female	LKO	108	20.2
SX4	female	LKO	108	21.2
SX5	female	LKO	108	21.6
SX6	female	LKO	108	18.9
SX8	female	LKO	108	19.5
TJ2	female	LKO	81	18.2
TQ4	female	+/+	105	21.3
UY4	female	+/+	78	20.9
UZ5	female	+/+	77	20.4
TF7	female	LKO	102	20
TF9	female	LKO	102	19.3
SV5	female	LKO	115	21
SV6	female	LKO	115	20.4
SV7	female	LKO	115	19.2
SX4	female	LKO	115	21.2
SX5	female	LKO	115	21.7
SX6	female	LKO	115	19.3
SX8	female	LKO	115	19.3
TJ2	female	LKO	88	19.1
TQ4	female	+/+	112	21.5
UY4	female	+/+	85	20.6
UZ5	female	+/+	84	20.3
TF7	female	LKO	109	20.3
TF9	female	LKO	109	19
SV5	female	LKO	122	20.5
SV6	female	LKO	122	19.4
SV7	female	LKO	122	19.3
SX4	female	LKO	122	21.4
SX5	female	LKO	122	21.9
SX6	female	LKO	122	19.5
SX8	female	LKO	122	19.8
TJ2	female	LKO	95	18.7
TQ4	female	+/+	119	22.7
TR6	female	LKO	76	18.6
TR7	female	LKO	76	17.9
UY4	female	+/+	92	21.8
UZ5	female	+/+	91	21.1
VO4	female	+/+	82	19.9
TF7	female	LKO	116	20.7
TF9	female	LKO	116	20.1
SV5	female	LKO	129	21.3
SV6	female	LKO	129	19.8
SV7	female	LKO	129	19.7
SX4	female	LKO	129	20.9
SX5	female	LKO	129	21.6
SX6	female	LKO	129	19.8
SX8	female	LKO	129	20
TJ2	female	LKO	102	19
TQ4	female	+/+	126	22.1
TR6	female	LKO	83	19.2
TR7	female	LKO	83	18.2
UY4	female	+/+	99	20
UZ5	female	+/+	98	22.1
VO4	female	+/+	89	20.2
TF7	female	LKO	123	21.6
TF9	female	LKO	123	20.8
SV5	female	LKO	136	21.2
SV6	female	LKO	136	20.2
SV7	female	LKO	136	20.2
SX4	female	LKO	136	20.9
SX5	female	LKO	136	21.7
SX6	female	LKO	136	20.5
SX8	female	LKO	136	19.7
TJ2	female	LKO	109	19
TQ4	female	+/+	133	22.8
TR6	female	LKO	90	19.6
TR7	female	LKO	90	18.6
UY4	female	+/+	106	22.4
UZ5	female	+/+	105	21.7
VO4	female	+/+	96	20.6
WE5	female	+/+	78	19.4
TF7	female	LKO	130	21.5
TF9	female	LKO	130	20.1
SV5	female	LKO	143	21.6
SV6	female	LKO	143	22.1
SV7	female	LKO	143	20.4
SX4	female	LKO	143	21
SX5	female	LKO	143	22.8
SX6	female	LKO	143	20.2
SX8	female	LKO	143	20.7
TJ2	female	LKO	116	19.4
TQ4	female	+/+	140	23.9
TR6	female	LKO	97	19.5
TR7	female	LKO	97	18.9
UY4	female	+/+	113	22.6
UZ5	female	+/+	112	21.8
VO4	female	+/+	103	21.8
WE5	female	+/+	85	20.2
TF7	female	LKO	137	21.6
TF9	female	LKO	137	20.4
SV5	female	LKO	150	21
SV6	female	LKO	150	20.1
SV7	female	LKO	150	19.2
SX4	female	LKO	150	22
SX5	female	LKO	150	22.4
SX6	female	LKO	150	20.2
SX8	female	LKO	150	20.1
TJ2	female	LKO	123	19.3
TQ4	female	+/+	147	24.3
TR6	female	LKO	104	20.1
TR7	female	LKO	104	19.5
UY4	female	+/+	120	23.1
UZ5	female	+/+	119	22.6
VO4	female	+/+	110	21.7
WE5	female	+/+	92	20.5
TF7	female	LKO	144	21.7
TF9	female	LKO	144	21.1
SV5	female	LKO	157	22.1
SV6	female	LKO	157	21.7
SV7	female	LKO	157	20.3
SX4	female	LKO	157	22.6
SX5	female	LKO	157	22.1
SX6	female	LKO	157	20.9
SX8	female	LKO	157	20.6
TJ2	female	LKO	130	19.5
TQ4	female	+/+	154	23.8
TR6	female	LKO	111	20.1
TR7	female	LKO	111	20
UY4	female	+/+	127	23.9
UZ5	female	+/+	126	22.7
VO4	female	+/+	117	22.8
WE5	female	+/+	99	21.4
SV5	female	LKO	165	22.7
SV6	female	LKO	165	21.7
SV7	female	LKO	165	20.6
SX4	female	LKO	165	23.4
SX5	female	LKO	165	22.6
SX6	female	LKO	165	21.4
SX8	female	LKO	165	20.9
TJ2	female	LKO	138	19.7
TQ4	female	+/+	162	23.6
TR6	female	LKO	119	21.4
TR7	female	LKO	119	20.5
UY4	female	+/+	135	24
UZ5	female	+/+	134	23.9
VO4	female	+/+	125	22.8
WE5	female	+/+	107	21.1
TF7	female	LKO	155	22.1
TF9	female	LKO	155	20.8
TF7	female	LKO	158	22
TF9	female	LKO	158	21.6
SV5	female	LKO	171	22.8
SV6	female	LKO	171	20.6
SV7	female	LKO	171	20.9
SX4	female	LKO	171	22.5
SX5	female	LKO	171	22.5
SX6	female	LKO	171	21.7
SX8	female	LKO	171	20.8
TJ2	female	LKO	144	19.6
TQ4	female	+/+	168	24.4
TR6	female	LKO	125	21.3
TR7	female	LKO	125	20.7
UY4	female	+/+	141	23.7
UZ5	female	+/+	140	23.3
VI7	female	LKO	81	17.2
VI8	female	LKO	81	20.4
VI9	female	LKO	81	18.1
VJ5	female	LKO	81	19.3
VJ6	female	LKO	81	18.4
VJ7	female	LKO	81	20.6
VJ8	female	LKO	81	18.2
VJ9	female	LKO	81	19.1
VO4	female	+/+	131	22.5
WE5	female	+/+	113	21.3
TF7	female	LKO	165	22.3
TF9	female	LKO	165	22.2
TJ2	female	LKO	151	20.2
TR6	female	LKO	132	21
TR7	female	LKO	132	21.2
UY4	female	+/+	148	24.3
UZ5	female	+/+	147	23.3
VI7	female	LKO	88	17.4
VI8	female	LKO	88	20.1
VI9	female	LKO	88	18.8
VJ5	female	LKO	88	20.1
VJ6	female	LKO	88	18.7
VJ7	female	LKO	88	20.9
VJ8	female	LKO	88	18.5
VJ9	female	LKO	88	19.2
VO4	female	+/+	138	21.9
WE5	female	+/+	120	21.8
TF7	female	LKO	172	21.9
TF9	female	LKO	172	21.4
TJ2	female	LKO	159	20.7
TR6	female	LKO	140	21.3
TR7	female	LKO	140	20.8
UY4	female	+/+	156	24.9
UZ5	female	+/+	155	23.7
VI7	female	LKO	96	18.6
VI8	female	LKO	96	20.5
VI9	female	LKO	96	19.6
VJ5	female	LKO	96	19.8
VJ6	female	LKO	96	18.9
VJ7	female	LKO	96	20
VJ8	female	LKO	96	18.5
VJ9	female	LKO	96	19.4
VO4	female	+/+	146	22.8
WE5	female	+/+	128	22
TJ2	female	LKO	164	20.5
TR6	female	LKO	145	21.4
TR7	female	LKO	145	20.7
UY4	female	+/+	161	24.8
UZ5	female	+/+	160	23.7
VI7	female	LKO	101	19.2
VI8	female	LKO	101	21
VI9	female	LKO	101	19.2
VJ5	female	LKO	101	19.9
VJ6	female	LKO	101	19.4
VJ7	female	LKO	101	20.9
VJ8	female	LKO	101	18.6
VJ9	female	LKO	101	19.4
VO4	female	+/+	151	23.3
WE5	female	+/+	133	22.6
TJ2	female	LKO	171	20.9
TR6	female	LKO	152	21.4
TR7	female	LKO	152	21.3
UY4	female	+/+	168	24.8
UZ5	female	+/+	167	23.1
VI7	female	LKO	108	19.9
VI8	female	LKO	108	21
VI9	female	LKO	108	19.4
VJ5	female	LKO	108	20.5
VJ6	female	LKO	108	19.8
VJ7	female	LKO	108	22.2
VJ8	female	LKO	108	18.9
VJ9	female	LKO	108	19.5
VO4	female	+/+	158	23
WE5	female	+/+	140	22.9
TR6	female	LKO	159	22.2
TR7	female	LKO	159	21.1
UZ5	female	+/+	174	23.8
VI7	female	LKO	115	20.4
VI8	female	LKO	115	21.5
VI9	female	LKO	115	19.7
VJ5	female	LKO	115	22.2
VJ6	female	LKO	115	19.9
VJ7	female	LKO	115	23.4
VJ8	female	LKO	115	19.1
VJ9	female	LKO	115	19.8
VO4	female	+/+	165	22.6
WE5	female	+/+	147	22.9
TR6	female	LKO	166	21.9
TR7	female	LKO	166	21.4
VI10	female	LKO	122	19
VI7	female	LKO	122	20.9
VI8	female	LKO	122	20.8
VI9	female	LKO	122	19.9
VJ5	female	LKO	122	22
VJ6	female	LKO	122	20.4
VJ7	female	LKO	122	22.5
VJ8	female	LKO	122	20.1
VJ9	female	LKO	122	20.8
VO4	female	+/+	172	23.2
WE5	female	+/+	154	23.5
TR6	female	LKO	173	21.8
TR7	female	LKO	173	21.6
VI10	female	LKO	129	20
VI7	female	LKO	129	20.8
VI8	female	LKO	129	21.2
VI9	female	LKO	129	20
VJ5	female	LKO	129	21.9
VJ6	female	LKO	129	20.8
VJ7	female	LKO	129	22.3
VJ8	female	LKO	129	19.9
VJ9	female	LKO	129	20.5
WE5	female	+/+	161	23.8
VI10	female	LKO	136	19.8
VI7	female	LKO	136	20.5
VI8	female	LKO	136	21
VI9	female	LKO	136	20.2
VJ5	female	LKO	136	21.8
VJ6	female	LKO	136	21
VJ7	female	LKO	136	22.8
VJ8	female	LKO	136	20.3
VJ9	female	LKO	136	21.3
WE5	female	+/+	168	23.7
VI10	female	LKO	143	20.3
VI7	female	LKO	143	21.5
VI8	female	LKO	143	21.4
VI9	female	LKO	143	20.2
VJ5	female	LKO	143	21.4
VJ6	female	LKO	143	20.6
VJ7	female	LKO	143	22.7
VJ8	female	LKO	143	20.5
VJ9	female	LKO	143	21.8
WE5	female	+/+	175	24.3
YV3	female	+/+	78	21.4
YV4	female	+/+	79	21.2
YW4	female	+/+	77	22.6
YW5	female	+/+	79	20
YX3	female	+/+	82	20.6
YX4	female	+/+	82	20
VI10	female	LKO	150	20.1
VI7	female	LKO	150	21.4
VI8	female	LKO	150	21.3
VI9	female	LKO	150	20.2
VJ5	female	LKO	150	22.9
VJ6	female	LKO	150	20.8
VJ7	female	LKO	150	23.3
VJ8	female	LKO	150	21
VJ9	female	LKO	150	21.2
YV3	female	+/+	85	21.7
YV4	female	+/+	86	21.3
YW4	female	+/+	84	21.3
YW5	female	+/+	86	19.6
YX3	female	+/+	89	21
YX4	female	+/+	89	18.8
VI10	female	LKO	157	20.7
VI7	female	LKO	157	22
VI8	female	LKO	157	22.3
VI9	female	LKO	157	21.2
VJ5	female	LKO	157	22.4
VJ6	female	LKO	157	22
VJ7	female	LKO	157	23.4
VJ8	female	LKO	157	21.6
VJ9	female	LKO	157	21.7
YV3	female	+/+	91	22.3
YV4	female	+/+	92	21.5
YW4	female	+/+	90	21.9
YW5	female	+/+	92	20.1
YX3	female	+/+	95	21.3
YX4	female	+/+	95	19
VI10	female	LKO	164	21.5
VI7	female	LKO	164	21.6
VI8	female	LKO	164	21.7
VI9	female	LKO	164	21
VJ5	female	LKO	164	22.8
VJ6	female	LKO	164	21.8
VJ7	female	LKO	164	23.8
VJ8	female	LKO	164	21.1
VJ9	female	LKO	164	22
YV3	female	+/+	99	22.4
YV4	female	+/+	100	21.2
YW4	female	+/+	98	22.1
YW5	female	+/+	100	19.7
YX3	female	+/+	103	20.9
YX4	female	+/+	103	19.1
VI10	female	LKO	171	21
VI7	female	LKO	171	22.5
VI8	female	LKO	171	22.4
VI9	female	LKO	171	20.9
VJ5	female	LKO	171	23
VJ6	female	LKO	171	21.5
VJ7	female	LKO	171	24
VJ8	female	LKO	171	21.6
VJ9	female	LKO	171	21.7
YV3	female	+/+	106	22.6
YV4	female	+/+	107	22.1
YW4	female	+/+	105	24.6
YW5	female	+/+	107	20.3
YX3	female	+/+	110	22
YX4	female	+/+	110	20.4
VI10	female	LKO	178	21.2
VI7	female	LKO	178	22.2
VI8	female	LKO	178	22.3
VI9	female	LKO	178	20.8
VJ5	female	LKO	178	23
VJ6	female	LKO	178	21.7
VJ7	female	LKO	178	24
VJ8	female	LKO	178	21.7
VJ9	female	LKO	178	22.1
YV3	female	+/+	112	22.8
YV4	female	+/+	113	22.8
YW4	female	+/+	111	22.9
YW5	female	+/+	113	20.3
YX3	female	+/+	116	22.2
YX4	female	+/+	116	20.5
VI10	female	LKO	185	21
VI7	female	LKO	185	22
VI8	female	LKO	185	21.7
VI9	female	LKO	185	20.7
VJ5	female	LKO	185	23.1
VJ6	female	LKO	185	21.7
VJ7	female	LKO	185	23.7
VJ8	female	LKO	185	21.2
VJ9	female	LKO	185	21.6
YV3	female	+/+	119	23.5
YV4	female	+/+	120	22.3
YW4	female	+/+	118	23.3
YW5	female	+/+	120	21.1
YX3	female	+/+	123	22
YX4	female	+/+	123	20.3
VI10	female	LKO	191	21.2
VI7	female	LKO	191	22.6
VI8	female	LKO	191	22.9
VI9	female	LKO	191	21.8
VJ5	female	LKO	191	23.5
VJ6	female	LKO	191	22.2
VJ7	female	LKO	191	23.1
VJ8	female	LKO	191	21.3
VJ9	female	LKO	191	21.7
YV3	female	+/+	127	24.1
YV4	female	+/+	128	23.2
YW4	female	+/+	126	23.5
YW5	female	+/+	128	21.3
YX3	female	+/+	131	22.6
YX4	female	+/+	131	21.1
VI10	female	LKO	199	22.1
VI7	female	LKO	199	22.3
VI8	female	LKO	199	22.9
VI9	female	LKO	199	22
VJ5	female	LKO	199	23.2
VJ6	female	LKO	199	21.6
VJ7	female	LKO	199	24.5
VJ8	female	LKO	199	21.6
VJ9	female	LKO	199	22.1
YV3	female	+/+	135	25.3
YV4	female	+/+	136	23.1
YW4	female	+/+	134	24.7
YW5	female	+/+	136	21.8
YX3	female	+/+	139	22.8
YX4	female	+/+	139	21.3
VI10	female	LKO	207	21.4
VI7	female	LKO	207	22.7
VI8	female	LKO	207	23.2
VI9	female	LKO	207	21.1
VJ5	female	LKO	207	24.2
VJ6	female	LKO	207	23.2
VJ7	female	LKO	207	24.8
VJ8	female	LKO	207	22.3
VJ9	female	LKO	207	22.4
YV3	female	+/+	141	23.9
YV4	female	+/+	142	23.5
YW4	female	+/+	140	26.3
YW5	female	+/+	142	22.4
YX3	female	+/+	145	24
YX4	female	+/+	145	21.4
VI10	female	LKO	215	21.8
VI7	female	LKO	215	22.8
VI8	female	LKO	215	23.2
VI9	female	LKO	215	21.7
VJ5	female	LKO	215	24.1
VJ6	female	LKO	215	22.9
VJ7	female	LKO	215	25.5
VJ8	female	LKO	215	22.7
VJ9	female	LKO	215	23
YV3	female	+/+	149	24.4
YV4	female	+/+	150	23.4
YW4	female	+/+	148	23.7
YW5	female	+/+	150	22.7
YX3	female	+/+	153	23.4
YX4	female	+/+	153	20.7
VI10	female	LKO	221	23.1
VI7	female	LKO	221	23.8
VI8	female	LKO	221	22.9
VI9	female	LKO	221	21.7
VJ5	female	LKO	221	24.7
VJ6	female	LKO	221	22
VJ7	female	LKO	221	24.9
VJ8	female	LKO	221	22.8
VJ9	female	LKO	221	24.1
YV3	female	+/+	156	25
YV4	female	+/+	157	23.7
YW4	female	+/+	155	24.8
YW5	female	+/+	157	22.4
YX3	female	+/+	160	23.5
YX4	female	+/+	160	21.7
VI10	female	LKO	228	21.5
VI7	female	LKO	228	23.5
VI8	female	LKO	228	23.3
VI9	female	LKO	228	21.5
VJ5	female	LKO	228	23.7
VJ6	female	LKO	228	22.6
VJ7	female	LKO	228	24.6
VJ8	female	LKO	228	21.5
VJ9	female	LKO	228	22.7
YV3	female	+/+	162	25
YV4	female	+/+	163	24.5
YW4	female	+/+	161	25.5
YW5	female	+/+	163	22.4
YX3	female	+/+	166	23.9
YX4	female	+/+	166	21.8
VI10	female	LKO	235	21.6
VI7	female	LKO	235	23.3
VI8	female	LKO	235	23.9
VI9	female	LKO	235	22
VJ5	female	LKO	235	23.3
VJ6	female	LKO	235	23.2
VJ7	female	LKO	235	25
VJ8	female	LKO	235	22.5
VJ9	female	LKO	235	23.4
YV3	female	+/+	173	25.3
YV4	female	+/+	174	24
YW4	female	+/+	172	24.7
YW5	female	+/+	174	23.5
YX3	female	+/+	177	23.4
YX4	female	+/+	177	21.4
VI10	female	LKO	242	21.9
VI7	female	LKO	242	23.7
VI8	female	LKO	242	24.5
VI9	female	LKO	242	21.7
VJ5	female	LKO	242	24.4
VJ6	female	LKO	242	22.9
VJ7	female	LKO	242	25.9
VJ8	female	LKO	242	22.4
VJ9	female	LKO	242	24.6
YV3	female	+/+	180	25.3
YV4	female	+/+	181	23.5
YW4	female	+/+	179	24.7
YW5	female	+/+	181	22.1
YX3	female	+/+	184	24.5
YX4	female	+/+	184	21.5
VI10	female	LKO	249	22.4
VI7	female	LKO	249	23.5
VI8	female	LKO	249	23.8
VI9	female	LKO	249	22
VJ5	female	LKO	249	24.4
VJ6	female	LKO	249	22.4
VJ7	female	LKO	249	24.3
VJ8	female	LKO	249	22.7
VJ9	female	LKO	249	23.6
YV3	female	+/+	183	25.2
YV4	female	+/+	184	23.5
YW5	female	+/+	184	22.3
YX3	female	+/+	187	24.3
YX4	female	+/+	187	22
YW4	female	+/+	195	24.9
VI10	female	LKO	263	22.4
VI7	female	LKO	263	23.5
VI8	female	LKO	263	23.5
VI9	female	LKO	263	21.7
VJ5	female	LKO	263	24.8
VJ6	female	LKO	263	24.8
VJ7	female	LKO	263	26.2
VJ8	female	LKO	263	22.7
VJ9	female	LKO	263	24.1
YV3	female	+/+	197	26.2
YV4	female	+/+	198	24
YW4	female	+/+	196	26.3
YW5	female	+/+	198	23.1
YX3	female	+/+	201	26.8
YX4	female	+/+	201	21.8
VI10	female	LKO	270	22.7
VI7	female	LKO	270	23.5
VI8	female	LKO	270	24.4
VI9	female	LKO	270	21.7
VJ5	female	LKO	270	24.7
VJ6	female	LKO	270	23.2
VJ7	female	LKO	270	26.3
VJ8	female	LKO	270	23.4
VJ9	female	LKO	270	24.7
YV3	female	+/+	205	26.2
YV4	female	+/+	206	24.4
YW4	female	+/+	204	26.1
YW5	female	+/+	206	24.5
YX3	female	+/+	209	25.4
YX4	female	+/+	209	21.7
VI10	female	LKO	278	22.8
VI7	female	LKO	278	25
VI8	female	LKO	278	24.9
VI9	female	LKO	278	21.7
VJ5	female	LKO	278	25.5
VJ6	female	LKO	278	23.5
VJ7	female	LKO	278	25.5
VJ8	female	LKO	278	23.7
VJ9	female	LKO	278	24.4
YV3	female	+/+	212	26.2
YV4	female	+/+	213	24.7
YW4	female	+/+	211	26.6
YW5	female	+/+	213	23.2
YX3	female	+/+	216	25
YX4	female	+/+	216	21.7
YV3	female	+/+	216	27.2
YV4	female	+/+	217	24.6
YW4	female	+/+	215	28.6
YW5	female	+/+	217	23.4
YX3	female	+/+	220	24.9
YX4	female	+/+	220	22.2
YV3	female	+/+	232	27
YV4	female	+/+	233	25.2
YW4	female	+/+	231	26.5
YW5	female	+/+	233	25.8
YX3	female	+/+	236	25.9
YX4	female	+/+	236	22.4
VI10	female	LKO	300	23.7
VI7	female	LKO	300	23.4
VI8	female	LKO	300	24.9
VI9	female	LKO	300	22.1
VJ5	female	LKO	300	25
VJ6	female	LKO	300	23.7
VJ7	female	LKO	300	26.2
VJ8	female	LKO	300	23.2
VJ9	female	LKO	300	26.4
VI10	female	LKO	305	23.4
VI7	female	LKO	305	24.1
VI8	female	LKO	305	25.1
VI9	female	LKO	305	22.1
VJ5	female	LKO	305	25
VJ6	female	LKO	305	24.3
VJ7	female	LKO	305	27
VJ8	female	LKO	305	24
VJ9	female	LKO	305	25.5
YV3	female	+/+	240	27.3
YV4	female	+/+	241	25.1
YW4	female	+/+	239	28.1
YW5	female	+/+	241	24.4
YX3	female	+/+	244	27.2
YX4	female	+/+	244	22.8
YV3	female	+/+	246	27.7
YV4	female	+/+	247	25.3
YW4	female	+/+	245	28.5
YW5	female	+/+	247	22.9
YX3	female	+/+	250	26
YX4	female	+/+	250	22.4
VI10	female	LKO	313	24
VI7	female	LKO	313	24.7
VI8	female	LKO	313	24.5
VI9	female	LKO	313	21.9
VJ5	female	LKO	313	25.3
VJ6	female	LKO	313	24.3
VJ7	female	LKO	313	25.6
VJ8	female	LKO	313	24.7
VJ9	female	LKO	313	24.8
YV3	female	+/+	253	27.6
YV4	female	+/+	254	25.3
YW4	female	+/+	252	26.6
YW5	female	+/+	254	23.4
YX3	female	+/+	257	25.5
YX4	female	+/+	257	22.1
VI10	female	LKO	320	23.2
VI7	female	LKO	320	24.3
VI8	female	LKO	320	24.2
VI9	female	LKO	320	21.9
VJ5	female	LKO	320	26.2
VJ6	female	LKO	320	24.3
VJ7	female	LKO	320	25.3
VJ8	female	LKO	320	26.8
VJ9	female	LKO	320	26.6
YV3	female	+/+	260	27.7
YV4	female	+/+	261	25.6
YW4	female	+/+	259	27.1
YW5	female	+/+	261	23.5
YX3	female	+/+	264	25.1
YX4	female	+/+	264	22.6
VI10	female	LKO	327	23.6
VI7	female	LKO	327	25
VI8	female	LKO	327	25
VI9	female	LKO	327	21.9
VJ5	female	LKO	327	25.4
VJ6	female	LKO	327	23.9
VJ7	female	LKO	327	26.4
VJ8	female	LKO	327	24.1
VJ9	female	LKO	327	25.4
YV3	female	+/+	267	27.9
YV4	female	+/+	268	25.5
YW4	female	+/+	266	28.1
YW5	female	+/+	268	25.3
YX3	female	+/+	271	26.3
YX4	female	+/+	271	22.5
VI10	female	LKO	334	24.4
VI7	female	LKO	334	25.1
VI8	female	LKO	334	25.3
VI9	female	LKO	334	22.6
VJ5	female	LKO	334	25.2
VJ6	female	LKO	334	25
VJ7	female	LKO	334	26.2
VJ8	female	LKO	334	24
VJ9	female	LKO	334	25.3
YV3	female	+/+	274	27.3
YV4	female	+/+	275	25.7
YW4	female	+/+	273	27.7
YW5	female	+/+	275	24.2
YX3	female	+/+	278	26.5
YX4	female	+/+	278	22.9
VI10	female	LKO	341	24.3
VI7	female	LKO	341	24.7
VI8	female	LKO	341	24.9
VI9	female	LKO	341	22.2
VJ5	female	LKO	341	25.5
VJ6	female	LKO	341	25
VJ7	female	LKO	341	26.4
VJ8	female	LKO	341	24.7
VJ9	female	LKO	341	25.9
YV3	female	+/+	281	28.4
YV4	female	+/+	282	25.8
YW4	female	+/+	280	30.7
YW5	female	+/+	282	24
YX3	female	+/+	285	28
YX4	female	+/+	285	22.7
VI10	female	LKO	348	24.9
VI7	female	LKO	348	24.9
VI8	female	LKO	348	25.7
VI9	female	LKO	348	22.2
VJ5	female	LKO	348	26
VJ6	female	LKO	348	24
VJ7	female	LKO	348	26
VJ8	female	LKO	348	25.1
VJ9	female	LKO	348	26.3
YV3	female	+/+	288	28
YV4	female	+/+	289	25.5
YW4	female	+/+	287	28.6
YW5	female	+/+	289	25
YX3	female	+/+	292	26.5
YX4	female	+/+	292	22.4
VI10	female	LKO	355	24.1
VI7	female	LKO	355	25.7
VI8	female	LKO	355	26.1
VI9	female	LKO	355	22.4
VJ5	female	LKO	355	26.6
VJ6	female	LKO	355	26.1
VJ7	female	LKO	355	26.4
VJ8	female	LKO	355	26
VJ9	female	LKO	355	25.9
YV3	female	+/+	296	27.4
YV4	female	+/+	297	26
YW4	female	+/+	295	28.3
YW5	female	+/+	297	25.9
YX3	female	+/+	300	27.7
YX4	female	+/+	300	23.1
YV3	female	+/+	302	28.2
YV4	female	+/+	303	26.6
YW4	female	+/+	301	29
YW5	female	+/+	303	25.1
YX3	female	+/+	306	28.1
YX4	female	+/+	306	23.2
VI10	female	LKO	376	24.3
VI7	female	LKO	376	23.9
VI8	female	LKO	376	25.2
VI9	female	LKO	376	22
VJ5	female	LKO	376	26.6
VJ6	female	LKO	376	25.4
VJ7	female	LKO	376	26.7
VJ8	female	LKO	376	24.9
VJ9	female	LKO	376	26.2
YV3	female	+/+	310	28.8
YV4	female	+/+	311	26.5
YW4	female	+/+	309	28.9
YW5	female	+/+	311	26.3
YX3	female	+/+	314	28.2
YX4	female	+/+	314	22.9
VI10	female	LKO	380	24.2
VI10	female	LKO	380	24.8
VI7	female	LKO	380	25.4
VI7	female	LKO	380	24.9
VI8	female	LKO	380	25.5
VI8	female	LKO	380	25.4
VI9	female	LKO	380	21.9
VI9	female	LKO	380	22.6
VJ5	female	LKO	380	25.5
VJ5	female	LKO	380	26
VJ6	female	LKO	382	25.4
VJ6	female	LKO	382	24.4
VJ7	female	LKO	382	26.7
VJ7	female	LKO	382	26.4
VJ8	female	LKO	382	24.1
VJ8	female	LKO	382	25.3
VJ9	female	LKO	382	26.5
VJ9	female	LKO	382	27.9
YV3	female	+/+	316	28.4
YV4	female	+/+	317	26.6
YW4	female	+/+	315	28.7
YW5	female	+/+	317	27.1
YX3	female	+/+	320	28.1
YX4	female	+/+	320	23.1
YV3	female	+/+	323	29
YV4	female	+/+	324	26.6
YW4	female	+/+	322	28.9
YW5	female	+/+	324	25.2
YX3	female	+/+	327	28.6
YX4	female	+/+	327	23.8
YV3	female	+/+	331	28.3
YV4	female	+/+	332	26.1
YW4	female	+/+	330	28.4
YW5	female	+/+	332	25.6
YX3	female	+/+	335	27.9
YX4	female	+/+	335	23.2
YV3	female	+/+	338	29.3
YV4	female	+/+	339	26.4
YW4	female	+/+	337	31
YW5	female	+/+	339	25.8
YX3	female	+/+	342	27.8
YX4	female	+/+	342	23.6
YV3	female	+/+	345	28.8
YV4	female	+/+	346	26.3
YW4	female	+/+	344	29.2
YW5	female	+/+	346	26.7
YX3	female	+/+	349	29.4
YX4	female	+/+	349	22.8
YV3	female	+/+	352	29.4
YV4	female	+/+	353	26.8
YW4	female	+/+	351	28.9
YW5	female	+/+	353	27.5
YX3	female	+/+	356	30.5
YX4	female	+/+	356	23.5
YV3	female	+/+	359	29.2
YV4	female	+/+	360	26.4
YW4	female	+/+	358	29.8
YW5	female	+/+	360	25.6
YX3	female	+/+	363	29.2
YX4	female	+/+	363	23.4
YV3	female	+/+	369	29.3
YV4	female	+/+	370	27
YW4	female	+/+	368	31.2
YW5	female	+/+	370	26
YX3	female	+/+	373	29.2
YX4	female	+/+	373	23.5
