# Supplementary material for: Huntingtin loss in hepatocytes is associated with altered metabolism, adhesion, and liver zonation
Source: Life Sci Alliance. 2023 Sep 8;6(11):e202302098. doi: 10.26508/lsa.202302098 (PMC10488683; doi:10.26508/lsa.202302098)
Supplement: Supplementary file 5 [file LSA-2023-02098_SdataF2.xlsx]

## Sheet: fig2abcd
Mouse	Sex	Genotype	variable	value
SV6	female	LKO	BUN	21
SV7	female	LKO	BUN	26
SX4	female	LKO	BUN	21
SX5	female	LKO	BUN	13
SX6	female	LKO	BUN	25
SX8	female	LKO	BUN	26
TF7	female	LKO	BUN	24
TF9	female	LKO	BUN	22
TJ2	female	LKO	BUN	22
TQ4	female	+/+	BUN	18
TR6	female	LKO	BUN	27
TR7	female	LKO	BUN	24
UY4	female	+/+	BUN	19
UZ5	female	+/+	BUN	17
VO4	female	+/+	BUN	17
WE5	female	+/+	BUN	20
WF5	female	+/+	BUN	15
SV6	female	LKO	ALT	115
SV7	female	LKO	ALT	55
SX4	female	LKO	ALT	33
SX5	female	LKO	ALT	73
SX6	female	LKO	ALT	77
SX8	female	LKO	ALT	412
TF7	female	LKO	ALT	99
TF9	female	LKO	ALT	226
TJ2	female	LKO	ALT	81
TQ4	female	+/+	ALT	362
TR6	female	LKO	ALT	32
TR7	female	LKO	ALT	58
UY4	female	+/+	ALT	70
UZ5	female	+/+	ALT	42
VO4	female	+/+	ALT	25
WE5	female	+/+	ALT	93
WF5	female	+/+	ALT	41
SV6	female	LKO	AST	236
SV7	female	LKO	AST	145
SX4	female	LKO	AST	112
SX5	female	LKO	AST	188
SX6	female	LKO	AST	177
SX8	female	LKO	AST	579
TF7	female	LKO	AST	278
TF9	female	LKO	AST	330
TJ2	female	LKO	AST	192
TQ4	female	+/+	AST	491
TR6	female	LKO	AST	130
TR7	female	LKO	AST	158
UY4	female	+/+	AST	163
UZ5	female	+/+	AST	142
VO4	female	+/+	AST	107
WE5	female	+/+	AST	163
WF5	female	+/+	AST	223
SV6	female	LKO	Cholesterol	62
SV7	female	LKO	Cholesterol	56
SX4	female	LKO	Cholesterol	26
SX5	female	LKO	Cholesterol	45
SX6	female	LKO	Cholesterol	61
SX8	female	LKO	Cholesterol	67
TF7	female	LKO	Cholesterol	64
TF9	female	LKO	Cholesterol	61
TJ2	female	LKO	Cholesterol	46
TQ4	female	+/+	Cholesterol	44
TR6	female	LKO	Cholesterol	69
TR7	female	LKO	Cholesterol	55
UY4	female	+/+	Cholesterol	43
UZ5	female	+/+	Cholesterol	44
VO4	female	+/+	Cholesterol	36
WE5	female	+/+	Cholesterol	42
WF5	female	+/+	Cholesterol	38

## Sheet: fig2e
Mouse	Sex	Genotype	age	BileAcids	Units
TW1	F	+/+	62	8	umol/L
TW3	F	+/+	62	8	umol/L
UE3	F	+/+	63	6	umol/L
UG4	F	+/+	66	9	umol/L
YS4	F	+/+	66	6	umol/L
TQ5	F	+/+	67	10	umol/L
UF4	F	+/+	67	10	umol/L
UG3	F	+/+	67	6	umol/L
UH3	F	+/+	67	7	umol/L
UH4	F	+/+	67	8	umol/L
UN5	F	+/+	67	7	umol/L
US3	F	+/+	67	16	umol/L
UY5	F	+/+	67	6	umol/L
UZ4	F	+/+	67	10	umol/L
UZ5	F	+/+	67	8	umol/L
VD5	F	+/+	67	5	umol/L
VP3	F	+/+	67	5	umol/L
VT5	F	+/+	67	6	umol/L
VW3	F	+/+	67	8	umol/L
TQ4	F	+/+	68	11	umol/L
UE4	F	+/+	68	8	umol/L
UY4	F	+/+	68	6	umol/L
UZ3	F	+/+	68	16	umol/L
VD4	F	+/+	68	10	umol/L
VE3	F	+/+	68	7	umol/L
VE4	F	+/+	68	9	umol/L
VE5	F	+/+	68	6	umol/L
VP5	F	+/+	68	16	umol/L
VT4	F	+/+	68	21	umol/L
UN3	F	+/+	69	11	umol/L
UN4	F	+/+	69	10	umol/L
VC4	F	+/+	69	7	umol/L
VC5	F	+/+	69	7	umol/L
WK5	F	+/+	69	10	umol/L
WV1	F	+/+	69	5	umol/L
UD5	F	+/+	70	8	umol/L
UF3	F	+/+	70	11	umol/L
UH5	F	+/+	70	8	umol/L
UM4	F	+/+	70	3	umol/L
UP4	F	+/+	70	10	umol/L
UP5	F	+/+	70	197	umol/L
UQ4	F	+/+	70	6	umol/L
VQ4	F	+/+	70	20	umol/L
VQ6	F	+/+	70	23	umol/L
WV3	F	+/+	70	9	umol/L
XW5	F	+/+	70	5	umol/L
XW6	F	+/+	70	6	umol/L
YF3	F	+/+	70	8	umol/L
YF4	F	+/+	70	8	umol/L
YF5	F	+/+	70	4	umol/L
YG4	F	+/+	70	7	umol/L
YG5	F	+/+	70	8	umol/L
YG6	F	+/+	70	8	umol/L
YO6	F	+/+	70	6	umol/L
YS5	F	+/+	70	8	umol/L
UD4	F	+/+	71	272	umol/L
US4	F	+/+	71	7	umol/L
VU4	F	+/+	71	13	umol/L
VW4	F	+/+	71	11	umol/L
WK4	F	+/+	71	6	umol/L
YO4	F	+/+	71	6	umol/L
YS3	F	+/+	71	5	umol/L
UD3	F	+/+	72	5	umol/L
UM5	F	+/+	72	6	umol/L
UR3	F	+/+	72	8	umol/L
UR4	F	+/+	72	9	umol/L
VF4	F	+/+	72	5	umol/L
VG3	F	+/+	72	6	umol/L
VG4	F	+/+	72	4	umol/L
VH3	F	+/+	72	4	umol/L
VH4	F	+/+	72	7	umol/L
VK4	F	+/+	72	8	umol/L
VP4	F	+/+	72	3	umol/L
VX4	F	+/+	72	10	umol/L
VX5	F	+/+	72	10	umol/L
XK5	F	+/+	72	21	umol/L
XL4	F	+/+	72	9	umol/L
XM4	F	+/+	72	8	umol/L
XW4	F	+/+	72	8	umol/L
XZ3	F	+/+	72	9	umol/L
XZ4	F	+/+	72	4	umol/L
YA4	F	+/+	72	7	umol/L
UQ3	F	+/+	73	11	umol/L
VF3	F	+/+	73	9	umol/L
VN4	F	+/+	73	7	umol/L
VN5	F	+/+	73	10	umol/L
VO3	F	+/+	73	9	umol/L
VO4	F	+/+	73	9	umol/L
VU3	F	+/+	73	3	umol/L
WL3	F	+/+	73	5	umol/L
WL4	F	+/+	73	8	umol/L
XK4	F	+/+	73	15	umol/L
XL5	F	+/+	73	6	umol/L
XS4	F	+/+	73	11	umol/L
XS5	F	+/+	73	13	umol/L
XT5	F	+/+	73	8	umol/L
XU4	F	+/+	73	8	umol/L
YJ4	F	+/+	73	5	umol/L
YK4	F	+/+	73	12	umol/L
YL4	F	+/+	73	11	umol/L
VL4	F	+/+	74	7	umol/L
WV2	F	+/+	74	15	umol/L
WY1	F	+/+	74	6	umol/L
WY2	F	+/+	74	9	umol/L
XJ5	F	+/+	74	10	umol/L
XM3	F	+/+	74	9	umol/L
XV3	F	+/+	74	9	umol/L
XV4	F	+/+	74	15	umol/L
XV5	F	+/+	74	11	umol/L
TW4	F	+/+	75	12	umol/L
VO5	F	+/+	75	4	umol/L
VQ5	F	+/+	75	18	umol/L
VY5	F	+/+	75	4	umol/L
VZ3	F	+/+	75	11	umol/L
WE4	F	+/+	75	9	umol/L
WE5	F	+/+	75	22	umol/L
WF4	F	+/+	75	11	umol/L
WF5	F	+/+	75	10	umol/L
WL5	F	+/+	75	5	umol/L
XJ4	F	+/+	75	7	umol/L
XX4	F	+/+	75	5	umol/L
YJ3	F	+/+	75	13	umol/L
YO5	F	+/+	75	7	umol/L
VK3	F	+/+	76	5	umol/L
VV3	F	+/+	76	6	umol/L
VV4	F	+/+	76	7	umol/L
XM5	F	+/+	76	5	umol/L
XY4	F	+/+	76	7	umol/L
XY5	F	+/+	76	406	umol/L
YA3	F	+/+	76	7	umol/L
YB3	F	+/+	76	6	umol/L
YB5	F	+/+	76	11	umol/L
VL3	F	+/+	77	2	umol/L
VY4	F	+/+	77	13	umol/L
XQ4	F	+/+	77	4	umol/L
XR4	F	+/+	77	9	umol/L
YK3	F	+/+	77	7	umol/L
WF3	F	+/+	78	19	umol/L
WM3	F	+/+	78	9	umol/L
WM4	F	+/+	78	7	umol/L
WM5	F	+/+	78	310	umol/L
XT4	F	+/+	78	10	umol/L
XU3	F	+/+	78	8	umol/L
YL3	F	+/+	78	6	umol/L
YM4	F	+/+	78	8	umol/L
YM5	F	+/+	78	7	umol/L
YP5	F	+/+	78	6	umol/L
VK5	F	+/+	79	3	umol/L
VL5	F	+/+	79	2	umol/L
XQ3	F	+/+	79	11	umol/L
XQ5	F	+/+	79	12	umol/L
XR5	F	+/+	79	14	umol/L
XR6	F	+/+	79	11	umol/L
XU5	F	+/+	79	6	umol/L
XX5	F	+/+	79	3	umol/L
YP4	F	+/+	79	18	umol/L
YA5	F	+/+	80	18	umol/L
YB4	F	+/+	80	7	umol/L
TW2	F	+/+	62	6	umol/L
TX4	F	+/+	64	8	umol/L
TX1	F	+/+	66	14	umol/L
TX2	F	+/+	66	4	umol/L
TX3	F	+/+	66	13	umol/L
SV7	F	LKO	58	10	umol/L
TF4	F	LKO	60	9	umol/L
TF5	F	LKO	60	157	umol/L
TF6	F	LKO	60	8	umol/L
TF8	F	LKO	60	6	umol/L
TM5	F	LKO	60	10	umol/L
TM7	F	LKO	60	6	umol/L
TF7	F	LKO	63	10	umol/L
TF9	F	LKO	63	14	umol/L
TK4	F	LKO	63	4	umol/L
TK5	F	LKO	63	6	umol/L
TM3	F	LKO	63	7	umol/L
TM4	F	LKO	63	174	umol/L
TD4	F	LKO	65	10	umol/L
TD5	F	LKO	65	128	umol/L
TG10	F	LKO	65	7	umol/L
TG11	F	LKO	65	6	umol/L
TG9	F	LKO	65	5	umol/L
TR5	F	LKO	67	114	umol/L
TR6	F	LKO	67	6	umol/L
TR7	F	LKO	67	5	umol/L
TR8	F	LKO	67	8	umol/L
TP5	F	LKO	71	10	umol/L
TP6	F	LKO	71	162	umol/L
UB2	F	LKO	75	9	umol/L
UB3	F	LKO	75	157	umol/L
TJ2	F	LKO	79	6	umol/L
SX6	F	LKO	61	37	umol/L
SX7	F	LKO	61	10	umol/L
SX8	F	LKO	61	7	umol/L
SV5	F	LKO	61	179	umol/L
SV6	F	LKO	61	35	umol/L
SX4	F	LKO	61	178	umol/L
SX5	F	LKO	61	45	umol/L

## Sheet: fig2f
Mouse	Sex	Genotype	Treatment	Weight.g	glucose	age
TW4	female	+/+	saline	19.3	71	6 months
TX3	female	+/+	saline	21.4	106	6 months
TD4	female	LKO	saline	19.8	61	6 months
TF4	female	LKO	saline	17.4	69	6 months
TF6	female	LKO	saline	17	60	6 months
TF8	female	LKO	saline	18.2	65	6 months
UH3	female	+/+	saline	19.9	90	6 months
UR4	female	+/+	saline	21.9	93	6 months
TG9	female	LKO	saline	19.8	78	6 months
TG10	female	LKO	saline	15.6	73	6 months
TG11	female	LKO	saline	18	67	6 months
UP4	female	+/+	saline	19.6	76	6 months
TK4	female	LKO	saline	19.4	71	6 months
TK5	female	LKO	saline	17.8	68	6 months
TM3	female	LKO	saline	18.2	77	6 months
VE3	female	+/+	saline	19.4	88	6 months
VT4	female	+/+	saline	22.4	84	6 months
VW3	female	+/+	saline	19.9	83	6 months
YR4	female	+/+	saline	22	94	13 months
YQ3	female	+/+	saline	28.7	102	13 months
YQ4	female	+/+	saline	30.5	91	13 months
XN5	female	LKO	saline	22.4	93	13 months
XN6	female	LKO	saline	21.7	88	13 months
YS5	female	+/+	saline	21.7	73	13 months
YS3	female	+/+	saline	26	88	13 months
XO5	female	LKO	saline	24.7	92	13 months
XO4	female	LKO	saline	23	73	13 months
XO1	female	LKO	saline	23.1	80	13 months
XO3	female	LKO	saline	23.3	79	13 months
XO2	female	LKO	saline	22.3	56	13 months
ZE5	female	+/+	saline	20.5	75	13 months
XP10	female	LKO	saline	24.4	90	13 months
XP12	female	LKO	saline	20	62	13 months
XP9	female	LKO	saline	24.5	64	13 months
XP13	female	LKO	saline	20.6	83	13 months
XP11	female	LKO	saline	18.8	76	13 months
ZG4	female	+/+	saline	22.5	80	13 months
ZG3	female	+/+	saline	23.1	82	13 months
ZF3	female	+/+	saline	24.8	84	13 months
ZF4	female	+/+	saline	21.5	36	13 months

## Sheet: fig2g
Mouse	Sex	Genotype	Weight.g	Age	timepoint	normalized.glucose.GTT
TW4	female	+/+	21	6 months	0	1
TX3	female	+/+	23.5	6 months	0	1
TD4	female	LKO	20.9	6 months	0	1
TF4	female	LKO	18.8	6 months	0	1
TF6	female	LKO	18.1	6 months	0	1
TF8	female	LKO	19.7	6 months	0	1
UH3	female	+/+	20.8	6 months	0	1
TG10	female	LKO	17.5	6 months	0	1
TG11	female	LKO	20	6 months	0	1
TG9	female	LKO	21	6 months	0	1
UP4	female	+/+	21.1	6 months	0	1
UR4	female	+/+	24.3	6 months	0	1
TK4	female	LKO	20.3	6 months	0	1
TK5	female	LKO	19.4	6 months	0	1
TM3	female	LKO	19.3	6 months	0	1
VE3	female	+/+	21.3	6 months	0	1
VT4	female	+/+	23.9	6 months	0	1
WK5	female	+/+	20.3	6 months	0	1
WO5	female	+/+	21.8	6 months	0	1
YQ3	F	+/+	28.3	13 months	0	1
YQ4	F	+/+	30.9	13 months	0	1
YR4	F	+/+	22.9	13 months	0	1
YS5	F	+/+	24.4	13 months	0	1
YS3	F	+/+	26.8	13 months	0	1
XN5	F	LKO	23.5	13 months	0	1
XN6	F	LKO	23.4	13 months	0	1
XO3	F	LKO	24	13 months	0	1
XO4	F	LKO	23.5	13 months	0	1
XO1	F	LKO	22.5	13 months	0	1
XO2	F	LKO	23.4	13 months	0	1
XO5	F	LKO	26.1	13 months	0	1
XP12	F	LKO	22	13 months	0	1
XP9	F	LKO	25.2	13 months	0	1
XP13	F	LKO	21.6	13 months	0	1
XP10	F	LKO	24.8	13 months	0	1
ZE5	F	+/+	22.4	13 months	0	1
XP11	F	LKO	20.1	13 months	0	1
ZG3	F	+/+	24.3	13 months	0	1
ZG4	F	+/+	23.9	13 months	0	1
ZF4	F	+/+	23	13 months	0	1
ZF3	F	+/+	26.1	13 months	0	1
TW4	female	+/+	21	6 months	15	2.24855
TX3	female	+/+	23.5	6 months	15	1.82803
TD4	female	LKO	20.9	6 months	15	1.62371
TF4	female	LKO	18.8	6 months	15	2.10417
TF6	female	LKO	18.1	6 months	15	1.64198
TF8	female	LKO	19.7	6 months	15	2.35669
UH3	female	+/+	20.8	6 months	15	3.08966
TG10	female	LKO	17.5	6 months	15	2.15603
TG11	female	LKO	20	6 months	15	3.13462
TG9	female	LKO	21	6 months	15	3.45
UP4	female	+/+	21.1	6 months	15	2.92793
UR4	female	+/+	24.3	6 months	15	1.9403
TK4	female	LKO	20.3	6 months	15	2.07792
TK5	female	LKO	19.4	6 months	15	2.24691
TM3	female	LKO	19.3	6 months	15	3.05882
VE3	female	+/+	21.3	6 months	15	2.35862
VT4	female	+/+	23.9	6 months	15	2.70056
WK5	female	+/+	20.3	6 months	15	2.84146
WO5	female	+/+	21.8	6 months	15	2.45098
YQ3	F	+/+	28.3	13 months	15	3.51515
YQ4	F	+/+	30.9	13 months	15	3.28916
YR4	F	+/+	22.9	13 months	15	2.59649
YS5	F	+/+	24.4	13 months	15	2.36184
YS3	F	+/+	26.8	13 months	15	3.04516
XN5	F	LKO	23.5	13 months	15	1.1259
XN6	F	LKO	23.4	13 months	15	3.07042
XO3	F	LKO	24	13 months	15	3.34857
XO4	F	LKO	23.5	13 months	15	1.14234
XO1	F	LKO	22.5	13 months	15	2.64085
XO2	F	LKO	23.4	13 months	15	3.03472
XO5	F	LKO	26.1	13 months	15	3.21094
XP12	F	LKO	22	13 months	15	3.23022
XP9	F	LKO	25.2	13 months	15	2.16807
XP13	F	LKO	21.6	13 months	15	3.38971
XP10	F	LKO	24.8	13 months	15	2.62044
ZE5	F	+/+	22.4	13 months	15	1.96774
XP11	F	LKO	20.1	13 months	15	1.96732
ZG3	F	+/+	24.3	13 months	15	3.325
ZG4	F	+/+	23.9	13 months	15	2.73885
ZF4	F	+/+	23	13 months	15	3.23226
ZF3	F	+/+	26.1	13 months	15	2.64767
TW4	female	+/+	21	6 months	30	1.71676
TX3	female	+/+	23.5	6 months	30	1.33121
TD4	female	LKO	20.9	6 months	30	1.26289
TF4	female	LKO	18.8	6 months	30	1.50694
TF6	female	LKO	18.1	6 months	30	1.11728
TF8	female	LKO	19.7	6 months	30	1.82803
UH3	female	+/+	20.8	6 months	30	2.53103
TG10	female	LKO	17.5	6 months	30	1.31206
TG11	female	LKO	20	6 months	30	2.58654
TG9	female	LKO	21	6 months	30	2.54286
UP4	female	+/+	21.1	6 months	30	1.98198
UR4	female	+/+	24.3	6 months	30	1.16418
TK4	female	LKO	20.3	6 months	30	1.64935
TK5	female	LKO	19.4	6 months	30	1.57407
TM3	female	LKO	19.3	6 months	30	2.55462
VE3	female	+/+	21.3	6 months	30	1.78621
VT4	female	+/+	23.9	6 months	30	1.84746
WK5	female	+/+	20.3	6 months	30	2.30488
WO5	female	+/+	21.8	6 months	30	1.85621
YQ3	F	+/+	28.3	13 months	30	3.44697
YQ4	F	+/+	30.9	13 months	30	3.1506
YR4	F	+/+	22.9	13 months	30	2.87719
YS5	F	+/+	24.4	13 months	30	1.49342
YS3	F	+/+	26.8	13 months	30	3.16129
XN5	F	LKO	23.5	13 months	30	1.15108
XN6	F	LKO	23.4	13 months	30	2.28169
XO3	F	LKO	24	13 months	30	3.21714
XO4	F	LKO	23.5	13 months	30	1.09489
XO1	F	LKO	22.5	13 months	30	2.17606
XO2	F	LKO	23.4	13 months	30	2.03472
XO5	F	LKO	26.1	13 months	30	2.16406
XP12	F	LKO	22	13 months	30	2.56835
XP9	F	LKO	25.2	13 months	30	1.16807
XP13	F	LKO	21.6	13 months	30	1.91912
XP10	F	LKO	24.8	13 months	30	2.89051
ZE5	F	+/+	22.4	13 months	30	1.38172
XP11	F	LKO	20.1	13 months	30	1.82353
ZG3	F	+/+	24.3	13 months	30	3.575
ZG4	F	+/+	23.9	13 months	30	1.73885
ZF4	F	+/+	23	13 months	30	2.75484
ZF3	F	+/+	26.1	13 months	30	1.79275
TW4	female	+/+	21	6 months	60	0.971098
TX3	female	+/+	23.5	6 months	60	1.17197
TD4	female	LKO	20.9	6 months	60	0.907216
TF4	female	LKO	18.8	6 months	60	1.14583
TF6	female	LKO	18.1	6 months	60	0.845679
TF8	female	LKO	19.7	6 months	60	1.06369
UH3	female	+/+	20.8	6 months	60	1.21379
TG10	female	LKO	17.5	6 months	60	1.03546
TG11	female	LKO	20	6 months	60	1.375
TG9	female	LKO	21	6 months	60	1.47143
UP4	female	+/+	21.1	6 months	60	1.24324
UR4	female	+/+	24.3	6 months	60	0.947761
TK4	female	LKO	20.3	6 months	60	1.00649
TK5	female	LKO	19.4	6 months	60	0.845679
TM3	female	LKO	19.3	6 months	60	1.47899
VE3	female	+/+	21.3	6 months	60	1.02069
VT4	female	+/+	23.9	6 months	60	1.0452
WK5	female	+/+	20.3	6 months	60	0.987805
WO5	female	+/+	21.8	6 months	60	0.921569
YQ3	F	+/+	28.3	13 months	60	1.59848
YQ4	F	+/+	30.9	13 months	60	1.87349
YR4	F	+/+	22.9	13 months	60	2.45029
YS5	F	+/+	24.4	13 months	60	1.07895
YS3	F	+/+	26.8	13 months	60	1.33548
XN5	F	LKO	23.5	13 months	60	0.863309
XN6	F	LKO	23.4	13 months	60	1.38732
XO3	F	LKO	24	13 months	60	2.37714
XO4	F	LKO	23.5	13 months	60	0.970803
XO1	F	LKO	22.5	13 months	60	1.23944
XO2	F	LKO	23.4	13 months	60	1.43056
XO5	F	LKO	26.1	13 months	60	1.28906
XP12	F	LKO	22	13 months	60	1.14388
XP9	F	LKO	25.2	13 months	60	1.15126
XP13	F	LKO	21.6	13 months	60	0.970588
XP10	F	LKO	24.8	13 months	60	1.56204
ZE5	F	+/+	22.4	13 months	60	0.849462
XP11	F	LKO	20.1	13 months	60	1.24837
ZG3	F	+/+	24.3	13 months	60	1.81667
ZG4	F	+/+	23.9	13 months	60	1.24204
ZF4	F	+/+	23	13 months	60	1.38065
ZF3	F	+/+	26.1	13 months	60	1.0829
TW4	female	+/+	21	6 months	90	0.849711
TX3	female	+/+	23.5	6 months	90	0.853503
TD4	female	LKO	20.9	6 months	90	0.783505
TF4	female	LKO	18.8	6 months	90	1.11111
TF6	female	LKO	18.1	6 months	90	0.703704
TF8	female	LKO	19.7	6 months	90	0.898089
UH3	female	+/+	20.8	6 months	90	1.11724
TG10	female	LKO	17.5	6 months	90	0.893617
TG11	female	LKO	20	6 months	90	1.375
TG9	female	LKO	21	6 months	90	1.28571
UP4	female	+/+	21.1	6 months	90	1.10811
UR4	female	+/+	24.3	6 months	90	1.01493
TK4	female	LKO	20.3	6 months	90	0.896104
TK5	female	LKO	19.4	6 months	90	0.851852
TM3	female	LKO	19.3	6 months	90	1.10084
VE3	female	+/+	21.3	6 months	90	0.827586
VT4	female	+/+	23.9	6 months	90	0.847458
WK5	female	+/+	20.3	6 months	90	0.829268
WO5	female	+/+	21.8	6 months	90	0.843137
YQ3	F	+/+	28.3	13 months	90	1.18939
YQ4	F	+/+	30.9	13 months	90	1.04217
YR4	F	+/+	22.9	13 months	90	1.42105
YS5	F	+/+	24.4	13 months	90	0.861842
YS3	F	+/+	26.8	13 months	90	1.12258
XN5	F	LKO	23.5	13 months	90	0.726619
XN6	F	LKO	23.4	13 months	90	1.22535
XO3	F	LKO	24	13 months	90	1.17143
XO4	F	LKO	23.5	13 months	90	0.839416
XO1	F	LKO	22.5	13 months	90	1.01408
XO2	F	LKO	23.4	13 months	90	0.840278
XO5	F	LKO	26.1	13 months	90	1.03125
XP12	F	LKO	22	13 months	90	1.16547
XP9	F	LKO	25.2	13 months	90	0.932773
XP13	F	LKO	21.6	13 months	90	0.742647
XP10	F	LKO	24.8	13 months	90	0.992701
ZE5	F	+/+	22.4	13 months	90	0.747312
XP11	F	LKO	20.1	13 months	90	1.12418
ZG3	F	+/+	24.3	13 months	90	1.49167
ZG4	F	+/+	23.9	13 months	90	1.11465
ZF4	F	+/+	23	13 months	90	1.17419
ZF3	F	+/+	26.1	13 months	90	0.829016
TW4	female	+/+	21	6 months	120	0.763006
TX3	female	+/+	23.5	6 months	120	0.732484
TD4	female	LKO	20.9	6 months	120	0.659794
TF4	female	LKO	18.8	6 months	120	0.923611
TF6	female	LKO	18.1	6 months	120	0.574074
TF8	female	LKO	19.7	6 months	120	0.764331
UH3	female	+/+	20.8	6 months	120	0.917241
TG10	female	LKO	17.5	6 months	120	0.829787
TG11	female	LKO	20	6 months	120	1.03846
TG9	female	LKO	21	6 months	120	1.04286
UP4	female	+/+	21.1	6 months	120	0.936937
UR4	female	+/+	24.3	6 months	120	0.910448
TK4	female	LKO	20.3	6 months	120	0.837662
TK5	female	LKO	19.4	6 months	120	0.740741
TM3	female	LKO	19.3	6 months	120	0.957983
VE3	female	+/+	21.3	6 months	120	0.724138
VT4	female	+/+	23.9	6 months	120	0.785311
WK5	female	+/+	20.3	6 months	120	0.756098
WO5	female	+/+	21.8	6 months	120	0.830065
YQ3	F	+/+	28.3	13 months	120	1.08333
YQ4	F	+/+	30.9	13 months	120	0.903614
YR4	F	+/+	22.9	13 months	120	0.988304
YS5	F	+/+	24.4	13 months	120	0.763158
YS3	F	+/+	26.8	13 months	120	1.0129
XN5	F	LKO	23.5	13 months	120	0.719424
XN6	F	LKO	23.4	13 months	120	0.943662
XO3	F	LKO	24	13 months	120	0.931429
XO4	F	LKO	23.5	13 months	120	0.664234
XO1	F	LKO	22.5	13 months	120	0.915493
XO2	F	LKO	23.4	13 months	120	0.645833
XO5	F	LKO	26.1	13 months	120	1.01562
XP12	F	LKO	22	13 months	120	0.884892
XP9	F	LKO	25.2	13 months	120	0.840336
XP13	F	LKO	21.6	13 months	120	0.573529
XP10	F	LKO	24.8	13 months	120	1.16058
ZE5	F	+/+	22.4	13 months	120	0.774194
XP11	F	LKO	20.1	13 months	120	0.915033
ZG3	F	+/+	24.3	13 months	120	1.08333
ZG4	F	+/+	23.9	13 months	120	0.853503
ZF4	F	+/+	23	13 months	120	0.935484
ZF3	F	+/+	26.1	13 months	120	0.746114

## Sheet: fig2h
Mouse	Sex	Genotype	Weight.g	Age	timepoint	normalized.glucose.ITT
TW4	female	+/+	21.8	6 months	0	1
TX3	female	+/+	24.3	6 months	0	1
TD4	female	LKO	21.3	6 months	0	1
TF4	female	LKO	19.2	6 months	0	1
TF6	female	LKO	18.3	6 months	0	1
TF8	female	LKO	20.1	6 months	0	1
UH3	female	+/+	21.3	6 months	0	1
TG10	female	LKO	18.3	6 months	0	1
TG11	female	LKO	20.3	6 months	0	1
TG9	female	LKO	21.7	6 months	0	1
UP4	female	+/+	21.7	6 months	0	1
UR4	female	+/+	25.5	6 months	0	1
TK4	female	LKO	20.8	6 months	0	1
TK5	female	LKO	20.5	6 months	0	1
TM3	female	LKO	19.7	6 months	0	1
VE3	female	+/+	21.7	6 months	0	1
VT4	female	+/+	23.7	6 months	0	1
VW3	female	+/+	22	6 months	0	1
WK5	female	+/+	20.7	6 months	0	1
WO5	female	+/+	23.4	6 months	0	1
XN6	female	LKO	23.6	13 months	0	1
XN5	female	LKO	23.8	13 months	0	1
YS5	female	+/+	24.8	13 months	0	1
YS3	female	+/+	27.5	13 months	0	1
YQ4	female	+/+	31.4	13 months	0	1
YQ3	female	+/+	28.2	13 months	0	1
YR4	female	+/+	22.8	13 months	0	1
XO1	female	LKO	24.1	13 months	0	1
XO3	female	LKO	23.2	13 months	0	1
XO4	female	LKO	24.1	13 months	0	1
XO2	female	LKO	23.3	13 months	0	1
XO5	female	LKO	26	13 months	0	1
XP12	female	LKO	22.8	13 months	0	1
ZF4	female	+/+	23.7	13 months	0	1
XP11	female	LKO	20.6	13 months	0	1
XP9	female	LKO	25.1	13 months	0	1
XP13	female	LKO	21.8	13 months	0	1
XP10	female	LKO	24.5	13 months	0	1
ZF3	female	+/+	26.7	13 months	0	1
ZG3	female	+/+	24.5	13 months	0	1
ZG4	female	+/+	24.4	13 months	0	1
ZE5	female	+/+	23	13 months	0	1
TW4	female	+/+	21.8	6 months	15	0.581395
TX3	female	+/+	24.3	6 months	15	0.701389
TD4	female	LKO	21.3	6 months	15	0.6375
TF4	female	LKO	19.2	6 months	15	0.466667
TF6	female	LKO	18.3	6 months	15	0.494118
TF8	female	LKO	20.1	6 months	15	0.987952
UH3	female	+/+	21.3	6 months	15	0.584416
TG10	female	LKO	18.3	6 months	15	0.615385
TG11	female	LKO	20.3	6 months	15	0.953125
TG9	female	LKO	21.7	6 months	15	0.676056
UP4	female	+/+	21.7	6 months	15	0.673469
UR4	female	+/+	25.5	6 months	15	0.406417
TK4	female	LKO	20.8	6 months	15	0.609195
TK5	female	LKO	20.5	6 months	15	0.564103
TM3	female	LKO	19.7	6 months	15	0.602649
VE3	female	+/+	21.7	6 months	15	0.685714
VT4	female	+/+	23.7	6 months	15	0.71978
VW3	female	+/+	22	6 months	15	0.493902
WK5	female	+/+	20.7	6 months	15	0.41206
WO5	female	+/+	23.4	6 months	15	0.520833
XN6	female	LKO	23.6	13 months	15	0.621429
XN5	female	LKO	23.8	13 months	15	0.679389
YS5	female	+/+	24.8	13 months	15	0.684524
YS3	female	+/+	27.5	13 months	15	0.994083
YQ4	female	+/+	31.4	13 months	15	0.865497
YQ3	female	+/+	28.2	13 months	15	0.630952
YR4	female	+/+	22.8	13 months	15	0.519802
XO1	female	LKO	24.1	13 months	15	0.541096
XO3	female	LKO	23.2	13 months	15	0.745856
XO4	female	LKO	24.1	13 months	15	0.738095
XO2	female	LKO	23.3	13 months	15	0.616822
XO5	female	LKO	26	13 months	15	0.4875
XP12	female	LKO	22.8	13 months	15	0.675862
ZF4	female	+/+	23.7	13 months	15	0.732877
XP11	female	LKO	20.6	13 months	15	0.590604
XP9	female	LKO	25.1	13 months	15	0.930693
XP13	female	LKO	21.8	13 months	15	0.6625
XP10	female	LKO	24.5	13 months	15	0.738372
ZF3	female	+/+	26.7	13 months	15	0.622093
ZG3	female	+/+	24.5	13 months	15	0.691892
ZG4	female	+/+	24.4	13 months	15	0.980645
ZE5	female	+/+	23	13 months	15	0.565217
TW4	female	+/+	21.8	6 months	30	0.542636
TX3	female	+/+	24.3	6 months	30	0.569444
TD4	female	LKO	21.3	6 months	30	0.49375
TF4	female	LKO	19.2	6 months	30	0.374359
TF6	female	LKO	18.3	6 months	30	0.429412
TF8	female	LKO	20.1	6 months	30	1.12048
UH3	female	+/+	21.3	6 months	30	0.487013
TG10	female	LKO	18.3	6 months	30	0.568047
TG11	female	LKO	20.3	6 months	30	0.578125
TG9	female	LKO	21.7	6 months	30	0.661972
UP4	female	+/+	21.7	6 months	30	0.564626
UR4	female	+/+	25.5	6 months	30	0.427807
TK4	female	LKO	20.8	6 months	30	0.5
TK5	female	LKO	20.5	6 months	30	0.50641
TM3	female	LKO	19.7	6 months	30	0.576159
VE3	female	+/+	21.7	6 months	30	0.331429
VT4	female	+/+	23.7	6 months	30	0.456044
VW3	female	+/+	22	6 months	30	0.5
WK5	female	+/+	20.7	6 months	30	0.462312
WO5	female	+/+	23.4	6 months	30	0.645833
XN6	female	LKO	23.6	13 months	30	0.678571
XN5	female	LKO	23.8	13 months	30	0.625954
YS5	female	+/+	24.8	13 months	30	0.404762
YS3	female	+/+	27.5	13 months	30	0.526627
YQ4	female	+/+	31.4	13 months	30	0.725146
YQ3	female	+/+	28.2	13 months	30	0.583333
YR4	female	+/+	22.8	13 months	30	0.460396
XO1	female	LKO	24.1	13 months	30	0.561644
XO3	female	LKO	23.2	13 months	30	0.662983
XO4	female	LKO	24.1	13 months	30	0.761905
XO2	female	LKO	23.3	13 months	30	0.504673
XO5	female	LKO	26	13 months	30	0.4875
XP12	female	LKO	22.8	13 months	30	0.565517
ZF4	female	+/+	23.7	13 months	30	0.506849
XP11	female	LKO	20.6	13 months	30	0.489933
XP9	female	LKO	25.1	13 months	30	0.653465
XP13	female	LKO	21.8	13 months	30	0.575
XP10	female	LKO	24.5	13 months	30	0.546512
ZF3	female	+/+	26.7	13 months	30	0.593023
ZG3	female	+/+	24.5	13 months	30	0.589189
ZG4	female	+/+	24.4	13 months	30	0.509677
ZE5	female	+/+	23	13 months	30	0.320652
TW4	female	+/+	21.8	6 months	60	0.472868
TX3	female	+/+	24.3	6 months	60	0.388889
TD4	female	LKO	21.3	6 months	60	0.35
TF4	female	LKO	19.2	6 months	60	0.297436
TF6	female	LKO	18.3	6 months	60	0.4
TF8	female	LKO	20.1	6 months	60	0.777108
UH3	female	+/+	21.3	6 months	60	0.519481
TG10	female	LKO	18.3	6 months	60	0.349112
TG11	female	LKO	20.3	6 months	60	0.460938
TG9	female	LKO	21.7	6 months	60	0.478873
UP4	female	+/+	21.7	6 months	60	0.489796
UR4	female	+/+	25.5	6 months	60	0.272727
TK4	female	LKO	20.8	6 months	60	0.442529
TK5	female	LKO	20.5	6 months	60	0.480769
TM3	female	LKO	19.7	6 months	60	0.470199
VE3	female	+/+	21.7	6 months	60	0.48
VT4	female	+/+	23.7	6 months	60	0.445055
VW3	female	+/+	22	6 months	60	0.414634
WK5	female	+/+	20.7	6 months	60	0.386935
WO5	female	+/+	23.4	6 months	60	0.444444
XN6	female	LKO	23.6	13 months	60	0.564286
XN5	female	LKO	23.8	13 months	60	0.580153
YS5	female	+/+	24.8	13 months	60	0.416667
YS3	female	+/+	27.5	13 months	60	0.467456
YQ4	female	+/+	31.4	13 months	60	0.818713
YQ3	female	+/+	28.2	13 months	60	0.690476
YR4	female	+/+	22.8	13 months	60	0.391089
XO1	female	LKO	24.1	13 months	60	0.623288
XO3	female	LKO	23.2	13 months	60	0.381215
XO4	female	LKO	24.1	13 months	60	0.65873
XO2	female	LKO	23.3	13 months	60	0.504673
XO5	female	LKO	26	13 months	60	0.5
XP12	female	LKO	22.8	13 months	60	0.37931
ZF4	female	+/+	23.7	13 months	60	0.452055
XP11	female	LKO	20.6	13 months	60	0.395973
XP9	female	LKO	25.1	13 months	60	0.475248
XP13	female	LKO	21.8	13 months	60	0.4875
XP10	female	LKO	24.5	13 months	60	0.563953
ZF3	female	+/+	26.7	13 months	60	0.488372
ZG3	female	+/+	24.5	13 months	60	0.52973
ZG4	female	+/+	24.4	13 months	60	0.4
ZE5	female	+/+	23	13 months	60	0.298913
TW4	female	+/+	21.8	6 months	90	0.465116
TX3	female	+/+	24.3	6 months	90	0.458333
TD4	female	LKO	21.3	6 months	90	0.30625
TF4	female	LKO	19.2	6 months	90	0.302564
TF6	female	LKO	18.3	6 months	90	0.352941
TF8	female	LKO	20.1	6 months	90	0.728916
UH3	female	+/+	21.3	6 months	90	0.487013
TG10	female	LKO	18.3	6 months	90	0.35503
TG11	female	LKO	20.3	6 months	90	0.382812
TG9	female	LKO	21.7	6 months	90	0.443662
UP4	female	+/+	21.7	6 months	90	0.435374
UR4	female	+/+	25.5	6 months	90	0.358289
TK4	female	LKO	20.8	6 months	90	0.482759
TK5	female	LKO	20.5	6 months	90	0.512821
TM3	female	LKO	19.7	6 months	90	0.476821
VE3	female	+/+	21.7	6 months	90	0.48
VT4	female	+/+	23.7	6 months	90	0.571429
VW3	female	+/+	22	6 months	90	0.408537
WK5	female	+/+	20.7	6 months	90	0.341709
WO5	female	+/+	23.4	6 months	90	0.458333
XN6	female	LKO	23.6	13 months	90	0.514286
XN5	female	LKO	23.8	13 months	90	0.549618
YS5	female	+/+	24.8	13 months	90	0.446429
YS3	female	+/+	27.5	13 months	90	0.431953
YQ4	female	+/+	31.4	13 months	90	0.912281
YQ3	female	+/+	28.2	13 months	90	0.75
YR4	female	+/+	22.8	13 months	90	0.425743
XO1	female	LKO	24.1	13 months	90	0.534247
XO3	female	LKO	23.2	13 months	90	0.337017
XO4	female	LKO	24.1	13 months	90	0.722222
XO2	female	LKO	23.3	13 months	90	0.579439
XO5	female	LKO	26	13 months	90	0.5625
XP12	female	LKO	22.8	13 months	90	0.413793
ZF4	female	+/+	23.7	13 months	90	0.479452
XP11	female	LKO	20.6	13 months	90	0.38255
XP9	female	LKO	25.1	13 months	90	0.465347
XP13	female	LKO	21.8	13 months	90	0.4375
XP10	female	LKO	24.5	13 months	90	0.494186
ZF3	female	+/+	26.7	13 months	90	0.465116
ZG3	female	+/+	24.5	13 months	90	0.524324
ZG4	female	+/+	24.4	13 months	90	0.425806
ZE5	female	+/+	23	13 months	90	0.429348
TW4	female	+/+	21.8	6 months	120	0.511628
TX3	female	+/+	24.3	6 months	120	0.458333
TD4	female	LKO	21.3	6 months	120	0.35625
TF4	female	LKO	19.2	6 months	120	0.369231
TF6	female	LKO	18.3	6 months	120	0.382353
TF8	female	LKO	20.1	6 months	120	0.746988
UH3	female	+/+	21.3	6 months	120	0.409091
TG10	female	LKO	18.3	6 months	120	0.384615
TG11	female	LKO	20.3	6 months	120	0.46875
TG9	female	LKO	21.7	6 months	120	0.43662
UP4	female	+/+	21.7	6 months	120	0.44898
UR4	female	+/+	25.5	6 months	120	0.427807
TK4	female	LKO	20.8	6 months	120	0.471264
TK5	female	LKO	20.5	6 months	120	0.429487
TM3	female	LKO	19.7	6 months	120	0.410596
VE3	female	+/+	21.7	6 months	120	0.502857
VT4	female	+/+	23.7	6 months	120	0.659341
VW3	female	+/+	22	6 months	120	0.445122
WK5	female	+/+	20.7	6 months	120	0.351759
WO5	female	+/+	23.4	6 months	120	0.513889
XN6	female	LKO	23.6	13 months	120	0.55
XN5	female	LKO	23.8	13 months	120	0.526718
YS5	female	+/+	24.8	13 months	120	0.5
YS3	female	+/+	27.5	13 months	120	0.43787
YQ4	female	+/+	31.4	13 months	120	0.789474
YQ3	female	+/+	28.2	13 months	120	0.714286
YR4	female	+/+	22.8	13 months	120	0.430693
XO1	female	LKO	24.1	13 months	120	0.493151
XO3	female	LKO	23.2	13 months	120	0.364641
XO4	female	LKO	24.1	13 months	120	0.595238
XO2	female	LKO	23.3	13 months	120	0.635514
XO5	female	LKO	26	13 months	120	0.55
XP12	female	LKO	22.8	13 months	120	0.455172
ZF4	female	+/+	23.7	13 months	120	0.534247
XP11	female	LKO	20.6	13 months	120	0.456376
XP9	female	LKO	25.1	13 months	120	0.455446
XP13	female	LKO	21.8	13 months	120	0.51875
XP10	female	LKO	24.5	13 months	120	0.575581
ZF3	female	+/+	26.7	13 months	120	0.511628
ZG3	female	+/+	24.5	13 months	120	0.572973
ZG4	female	+/+	24.4	13 months	120	0.432258
ZE5	female	+/+	23	13 months	120	0.538043
TW4	female	+/+	21.8	6 months	150	0.596899
TX3	female	+/+	24.3	6 months	150	0.4375
TD4	female	LKO	21.3	6 months	150	0.38125
TF4	female	LKO	19.2	6 months	150	0.394872
TF6	female	LKO	18.3	6 months	150	0.388235
TF8	female	LKO	20.1	6 months	150	0.722892
UH3	female	+/+	21.3	6 months	150	0.474026
TG10	female	LKO	18.3	6 months	150	0.43787
TG11	female	LKO	20.3	6 months	150	0.554688
TG9	female	LKO	21.7	6 months	150	0.478873
UP4	female	+/+	21.7	6 months	150	0.462585
UR4	female	+/+	25.5	6 months	150	0.454545
TK4	female	LKO	20.8	6 months	150	0.408046
TK5	female	LKO	20.5	6 months	150	0.49359
TM3	female	LKO	19.7	6 months	150	0.437086
VE3	female	+/+	21.7	6 months	150	0.514286
VT4	female	+/+	23.7	6 months	150	0.785714
VW3	female	+/+	22	6 months	150	0.597561
WK5	female	+/+	20.7	6 months	150	0.447236
WO5	female	+/+	23.4	6 months	150	0.743056
XN6	female	LKO	23.6	13 months	150	0.528571
XN5	female	LKO	23.8	13 months	150	0.526718
YS5	female	+/+	24.8	13 months	150	0.541667
YS3	female	+/+	27.5	13 months	150	0.508876
YQ4	female	+/+	31.4	13 months	150	0.637427
YQ3	female	+/+	28.2	13 months	150	0.60119
YR4	female	+/+	22.8	13 months	150	0.519802
XO1	female	LKO	24.1	13 months	150	0.59589
XO3	female	LKO	23.2	13 months	150	0.381215
XO4	female	LKO	24.1	13 months	150	0.579365
XO2	female	LKO	23.3	13 months	150	0.616822
XO5	female	LKO	26	13 months	150	0.51875
XP12	female	LKO	22.8	13 months	150	0.489655
ZF4	female	+/+	23.7	13 months	150	0.616438
XP11	female	LKO	20.6	13 months	150	0.563758
XP9	female	LKO	25.1	13 months	150	0.564356
XP13	female	LKO	21.8	13 months	150	0.55625
XP10	female	LKO	24.5	13 months	150	0.523256
ZF3	female	+/+	26.7	13 months	150	0.523256
ZG3	female	+/+	24.5	13 months	150	0.583784
ZG4	female	+/+	24.4	13 months	150	0.477419
ZE5	female	+/+	23	13 months	150	0.516304
TW4	female	+/+	21.8	6 months	180	0.643411
TX3	female	+/+	24.3	6 months	180	0.597222
TD4	female	LKO	21.3	6 months	180	0.40625
TF4	female	LKO	19.2	6 months	180	0.430769
TF6	female	LKO	18.3	6 months	180	0.5
TF8	female	LKO	20.1	6 months	180	0.662651
UH3	female	+/+	21.3	6 months	180	0.506494
TG10	female	LKO	18.3	6 months	180	0.52071
TG11	female	LKO	20.3	6 months	180	0.695312
TG9	female	LKO	21.7	6 months	180	0.577465
UP4	female	+/+	21.7	6 months	180	0.510204
UR4	female	+/+	25.5	6 months	180	0.524064
TK4	female	LKO	20.8	6 months	180	0.41954
TK5	female	LKO	20.5	6 months	180	0.397436
TM3	female	LKO	19.7	6 months	180	0.503311
VE3	female	+/+	21.7	6 months	180	0.525714
VT4	female	+/+	23.7	6 months	180	0.769231
VW3	female	+/+	22	6 months	180	0.646341
WK5	female	+/+	20.7	6 months	180	0.497487
WO5	female	+/+	23.4	6 months	180	0.743056
XN6	female	LKO	23.6	13 months	180	0.564286
XN5	female	LKO	23.8	13 months	180	0.549618
YS5	female	+/+	24.8	13 months	180	0.589286
YS3	female	+/+	27.5	13 months	180	0.544379
YQ4	female	+/+	31.4	13 months	180	0.473684
YQ3	female	+/+	28.2	13 months	180	0.636905
YR4	female	+/+	22.8	13 months	180	0.480198
XO1	female	LKO	24.1	13 months	180	0.643836
XO3	female	LKO	23.2	13 months	180	NA
XO4	female	LKO	24.1	13 months	180	0.595238
XO2	female	LKO	23.3	13 months	180	0.626168
XO5	female	LKO	26	13 months	180	0.56875
XP12	female	LKO	22.8	13 months	180	0.565517
ZF4	female	+/+	23.7	13 months	180	0.726027
XP11	female	LKO	20.6	13 months	180	0.590604
XP9	female	LKO	25.1	13 months	180	0.683168
XP13	female	LKO	21.8	13 months	180	0.61875
XP10	female	LKO	24.5	13 months	180	0.505814
ZF3	female	+/+	26.7	13 months	180	0.593023
ZG3	female	+/+	24.5	13 months	180	0.464865
ZG4	female	+/+	24.4	13 months	180	0.619355
ZE5	female	+/+	23	13 months	180	0.717391

## Sheet: fig2i
Mouse	Sex	Genotype	Weight.g	Age	timepoint	normalized.glucose.PTT
TW4	female	+/+	19.3	6 months	0	1
TX3	female	+/+	21.4	6 months	0	1
TD4	female	LKO	19.8	6 months	0	1
TF4	female	LKO	17.4	6 months	0	1
TF6	female	LKO	17	6 months	0	1
TF8	female	LKO	18.2	6 months	0	1
UH3	female	+/+	19.9	6 months	0	1
UR4	female	+/+	21.9	6 months	0	1
TG9	female	LKO	19.8	6 months	0	1
TG10	female	LKO	15.6	6 months	0	1
TG11	female	LKO	18	6 months	0	1
UP4	female	+/+	19.6	6 months	0	1
TK4	female	LKO	19.4	6 months	0	1
TK5	female	LKO	17.8	6 months	0	1
TM3	female	LKO	18.2	6 months	0	1
VE3	female	+/+	19.4	6 months	0	1
VT4	female	+/+	22.4	6 months	0	1
VW3	female	+/+	19.9	6 months	0	1
WK5	female	+/+	19.5	6 months	0	1
WO5	female	+/+	21.6	6 months	0	1
YR4	female	+/+	22	13 months	0	1
YQ3	female	+/+	28.7	13 months	0	1
YQ4	female	+/+	30.5	13 months	0	1
XN5	female	LKO	22.4	13 months	0	1
XN6	female	LKO	21.7	13 months	0	1
YS5	female	+/+	21.7	13 months	0	1
YS3	female	+/+	26	13 months	0	1
XO5	female	LKO	24.7	13 months	0	1
XO4	female	LKO	23	13 months	0	1
XO1	female	LKO	23.1	13 months	0	1
XO3	female	LKO	23.3	13 months	0	1
XO2	female	LKO	22.3	13 months	0	1
ZE5	female	+/+	20.5	13 months	0	1
XP10	female	LKO	24.4	13 months	0	1
XP12	female	LKO	20	13 months	0	1
XP9	female	LKO	24.5	13 months	0	1
XP13	female	LKO	20.6	13 months	0	1
XP11	female	LKO	18.8	13 months	0	1
ZG4	female	+/+	22.5	13 months	0	1
ZG3	female	+/+	23.1	13 months	0	1
ZF3	female	+/+	24.8	13 months	0	1
TW4	female	+/+	19.3	6 months	15	2.14085
TX3	female	+/+	21.4	6 months	15	1.56604
TD4	female	LKO	19.8	6 months	15	2.09836
TF4	female	LKO	17.4	6 months	15	1.47826
TF6	female	LKO	17	6 months	15	1.73333
TF8	female	LKO	18.2	6 months	15	1.86154
UH3	female	+/+	19.9	6 months	15	1.76667
UR4	female	+/+	21.9	6 months	15	1.58065
TG9	female	LKO	19.8	6 months	15	1.91026
TG10	female	LKO	15.6	6 months	15	1.49315
TG11	female	LKO	18	6 months	15	1.65672
UP4	female	+/+	19.6	6 months	15	1.44737
TK4	female	LKO	19.4	6 months	15	1.6338
TK5	female	LKO	17.8	6 months	15	1.79412
TM3	female	LKO	18.2	6 months	15	1.36364
VE3	female	+/+	19.4	6 months	15	1.56818
VT4	female	+/+	22.4	6 months	15	1.60714
VW3	female	+/+	19.9	6 months	15	1.3253
WK5	female	+/+	19.5	6 months	15	1.98947
WO5	female	+/+	21.6	6 months	15	1.54444
YR4	female	+/+	22	13 months	15	1.71277
YQ3	female	+/+	28.7	13 months	15	1.63725
YQ4	female	+/+	30.5	13 months	15	1.73626
XN5	female	LKO	22.4	13 months	15	1.47312
XN6	female	LKO	21.7	13 months	15	1.625
YS5	female	+/+	21.7	13 months	15	1.94521
YS3	female	+/+	26	13 months	15	1.5
XO5	female	LKO	24.7	13 months	15	1.54348
XO4	female	LKO	23	13 months	15	1.54795
XO1	female	LKO	23.1	13 months	15	1.7875
XO3	female	LKO	23.3	13 months	15	1.63291
XO2	female	LKO	22.3	13 months	15	1.83929
ZE5	female	+/+	20.5	13 months	15	1.93333
XP10	female	LKO	24.4	13 months	15	1.76667
XP12	female	LKO	20	13 months	15	2.08065
XP9	female	LKO	24.5	13 months	15	2.5
XP13	female	LKO	20.6	13 months	15	1.85542
XP11	female	LKO	18.8	13 months	15	1.57895
ZG4	female	+/+	22.5	13 months	15	1.8875
ZG3	female	+/+	23.1	13 months	15	1.60976
ZF3	female	+/+	24.8	13 months	15	2.03571
TW4	female	+/+	19.3	6 months	30	2.83099
TX3	female	+/+	21.4	6 months	30	2.35849
TD4	female	LKO	19.8	6 months	30	3
TF4	female	LKO	17.4	6 months	30	1.92754
TF6	female	LKO	17	6 months	30	2.63333
TF8	female	LKO	18.2	6 months	30	2.58462
UH3	female	+/+	19.9	6 months	30	2.33333
UR4	female	+/+	21.9	6 months	30	1.63441
TG9	female	LKO	19.8	6 months	30	2.30769
TG10	female	LKO	15.6	6 months	30	2.05479
TG11	female	LKO	18	6 months	30	2.40299
UP4	female	+/+	19.6	6 months	30	2.02632
TK4	female	LKO	19.4	6 months	30	2.26761
TK5	female	LKO	17.8	6 months	30	1.94118
TM3	female	LKO	18.2	6 months	30	1.57143
VE3	female	+/+	19.4	6 months	30	1.78409
VT4	female	+/+	22.4	6 months	30	2.28571
VW3	female	+/+	19.9	6 months	30	1.83133
WK5	female	+/+	19.5	6 months	30	2.28421
WO5	female	+/+	21.6	6 months	30	1.85556
YR4	female	+/+	22	13 months	30	2.15957
YQ3	female	+/+	28.7	13 months	30	1.90196
YQ4	female	+/+	30.5	13 months	30	1.8022
XN5	female	LKO	22.4	13 months	30	2
XN6	female	LKO	21.7	13 months	30	1.79545
YS5	female	+/+	21.7	13 months	30	2.15068
YS3	female	+/+	26	13 months	30	1.96591
XO5	female	LKO	24.7	13 months	30	2
XO4	female	LKO	23	13 months	30	2.0137
XO1	female	LKO	23.1	13 months	30	2.275
XO3	female	LKO	23.3	13 months	30	2.37975
XO2	female	LKO	22.3	13 months	30	2.44643
ZE5	female	+/+	20.5	13 months	30	1.81333
XP10	female	LKO	24.4	13 months	30	1.84444
XP12	female	LKO	20	13 months	30	2.90323
XP9	female	LKO	24.5	13 months	30	2.45312
XP13	female	LKO	20.6	13 months	30	2.27711
XP11	female	LKO	18.8	13 months	30	2.30263
ZG4	female	+/+	22.5	13 months	30	2.7625
ZG3	female	+/+	23.1	13 months	30	2.63415
ZF3	female	+/+	24.8	13 months	30	2.88095
TW4	female	+/+	19.3	6 months	60	3.19718
TX3	female	+/+	21.4	6 months	60	1.22642
TD4	female	LKO	19.8	6 months	60	2.88525
TF4	female	LKO	17.4	6 months	60	1.7971
TF6	female	LKO	17	6 months	60	2.68333
TF8	female	LKO	18.2	6 months	60	2.66154
UH3	female	+/+	19.9	6 months	60	1.67778
UR4	female	+/+	21.9	6 months	60	1.37634
TG9	female	LKO	19.8	6 months	60	2.42308
TG10	female	LKO	15.6	6 months	60	2.05479
TG11	female	LKO	18	6 months	60	2.13433
UP4	female	+/+	19.6	6 months	60	1.63158
TK4	female	LKO	19.4	6 months	60	2.26761
TK5	female	LKO	17.8	6 months	60	2.36765
TM3	female	LKO	18.2	6 months	60	1.75325
VE3	female	+/+	19.4	6 months	60	1.75
VT4	female	+/+	22.4	6 months	60	2.04762
VW3	female	+/+	19.9	6 months	60	1.51807
WK5	female	+/+	19.5	6 months	60	1.83158
WO5	female	+/+	21.6	6 months	60	2.17778
YR4	female	+/+	22	13 months	60	2.78723
YQ3	female	+/+	28.7	13 months	60	1.20588
YQ4	female	+/+	30.5	13 months	60	2.62637
XN5	female	LKO	22.4	13 months	60	2.04301
XN6	female	LKO	21.7	13 months	60	1.63636
YS5	female	+/+	21.7	13 months	60	2.0274
YS3	female	+/+	26	13 months	60	1.92045
XO5	female	LKO	24.7	13 months	60	2.18478
XO4	female	LKO	23	13 months	60	2.0137
XO1	female	LKO	23.1	13 months	60	2.475
XO3	female	LKO	23.3	13 months	60	2.37975
XO2	female	LKO	22.3	13 months	60	2.29464
ZE5	female	+/+	20.5	13 months	60	1.82667
XP10	female	LKO	24.4	13 months	60	1.96667
XP12	female	LKO	20	13 months	60	2.53226
XP9	female	LKO	24.5	13 months	60	2.375
XP13	female	LKO	20.6	13 months	60	1.53012
XP11	female	LKO	18.8	13 months	60	2.32895
ZG4	female	+/+	22.5	13 months	60	3.375
ZG3	female	+/+	23.1	13 months	60	3.35366
ZF3	female	+/+	24.8	13 months	60	3.53571
TW4	female	+/+	19.3	6 months	90	1.69014
TX3	female	+/+	21.4	6 months	90	0.896226
TD4	female	LKO	19.8	6 months	90	2.78689
TF4	female	LKO	17.4	6 months	90	1.53623
TF6	female	LKO	17	6 months	90	2.13333
TF8	female	LKO	18.2	6 months	90	2
UH3	female	+/+	19.9	6 months	90	1.64444
UR4	female	+/+	21.9	6 months	90	1.24731
TG9	female	LKO	19.8	6 months	90	1.55128
TG10	female	LKO	15.6	6 months	90	1.27397
TG11	female	LKO	18	6 months	90	1.80597
UP4	female	+/+	19.6	6 months	90	1.32895
TK4	female	LKO	19.4	6 months	90	1.97183
TK5	female	LKO	17.8	6 months	90	1.54412
TM3	female	LKO	18.2	6 months	90	1.37662
VE3	female	+/+	19.4	6 months	90	1.29545
VT4	female	+/+	22.4	6 months	90	1.67857
VW3	female	+/+	19.9	6 months	90	1.22892
WK5	female	+/+	19.5	6 months	90	1.41053
WO5	female	+/+	21.6	6 months	90	1.15556
YR4	female	+/+	22	13 months	90	2.3617
YQ3	female	+/+	28.7	13 months	90	1.54902
YQ4	female	+/+	30.5	13 months	90	2.73626
XN5	female	LKO	22.4	13 months	90	1.49462
XN6	female	LKO	21.7	13 months	90	1.51136
YS5	female	+/+	21.7	13 months	90	1.90411
YS3	female	+/+	26	13 months	90	1.56818
XO5	female	LKO	24.7	13 months	90	1.51087
XO4	female	LKO	23	13 months	90	1.82192
XO1	female	LKO	23.1	13 months	90	1.5125
XO3	female	LKO	23.3	13 months	90	1.62025
XO2	female	LKO	22.3	13 months	90	1.5
ZE5	female	+/+	20.5	13 months	90	1.17333
XP10	female	LKO	24.4	13 months	90	1.48889
XP12	female	LKO	20	13 months	90	1.93548
XP9	female	LKO	24.5	13 months	90	1.73438
XP13	female	LKO	20.6	13 months	90	1.56627
XP11	female	LKO	18.8	13 months	90	1.65789
ZG4	female	+/+	22.5	13 months	90	2.55
ZG3	female	+/+	23.1	13 months	90	1.92683
ZF3	female	+/+	24.8	13 months	90	3.21429
TW4	female	+/+	19.3	6 months	120	1.4507
TX3	female	+/+	21.4	6 months	120	0.924528
TD4	female	LKO	19.8	6 months	120	1.91803
TF4	female	LKO	17.4	6 months	120	1.26087
TF6	female	LKO	17	6 months	120	1.78333
TF8	female	LKO	18.2	6 months	120	1.6
UH3	female	+/+	19.9	6 months	120	1.22222
UR4	female	+/+	21.9	6 months	120	1.1828
TG9	female	LKO	19.8	6 months	120	1.37179
TG10	female	LKO	15.6	6 months	120	1.27397
TG11	female	LKO	18	6 months	120	1.43284
UP4	female	+/+	19.6	6 months	120	1.22368
TK4	female	LKO	19.4	6 months	120	1.43662
TK5	female	LKO	17.8	6 months	120	1.54412
TM3	female	LKO	18.2	6 months	120	1.37662
VE3	female	+/+	19.4	6 months	120	1.29545
VT4	female	+/+	22.4	6 months	120	1.54762
VW3	female	+/+	19.9	6 months	120	1.21687
WK5	female	+/+	19.5	6 months	120	1.13684
WO5	female	+/+	21.6	6 months	120	1.08889
YR4	female	+/+	22	13 months	120	1.51064
YQ3	female	+/+	28.7	13 months	120	1.12745
YQ4	female	+/+	30.5	13 months	120	1.41758
XN5	female	LKO	22.4	13 months	120	1.22581
XN6	female	LKO	21.7	13 months	120	1.14773
YS5	female	+/+	21.7	13 months	120	1.28767
YS3	female	+/+	26	13 months	120	1.07955
XO5	female	LKO	24.7	13 months	120	1.13043
XO4	female	LKO	23	13 months	120	1.32877
XO1	female	LKO	23.1	13 months	120	1.1
XO3	female	LKO	23.3	13 months	120	1.46835
XO2	female	LKO	22.3	13 months	120	1.21429
ZE5	female	+/+	20.5	13 months	120	0.906667
XP10	female	LKO	24.4	13 months	120	1.17778
XP12	female	LKO	20	13 months	120	1.72581
XP9	female	LKO	24.5	13 months	120	1.25
XP13	female	LKO	20.6	13 months	120	1.28916
XP11	female	LKO	18.8	13 months	120	1.23684
ZG4	female	+/+	22.5	13 months	120	1.8375
ZG3	female	+/+	23.1	13 months	120	1.62195
ZF3	female	+/+	24.8	13 months	120	2.38095
TW4	female	+/+	19.3	6 months	150	1.49296
TX3	female	+/+	21.4	6 months	150	0.867925
TD4	female	LKO	19.8	6 months	150	1.5082
TF4	female	LKO	17.4	6 months	150	1.28986
TF6	female	LKO	17	6 months	150	1.51667
TF8	female	LKO	18.2	6 months	150	1.4
UH3	female	+/+	19.9	6 months	150	1.1
UR4	female	+/+	21.9	6 months	150	1.1828
TG9	female	LKO	19.8	6 months	150	1.03846
TG10	female	LKO	15.6	6 months	150	1.05479
TG11	female	LKO	18	6 months	150	1.35821
UP4	female	+/+	19.6	6 months	150	1.01316
TK4	female	LKO	19.4	6 months	150	1.32394
TK5	female	LKO	17.8	6 months	150	1.25
TM3	female	LKO	18.2	6 months	150	0.935065
VE3	female	+/+	19.4	6 months	150	1
VT4	female	+/+	22.4	6 months	150	1.11905
VW3	female	+/+	19.9	6 months	150	1.14458
WK5	female	+/+	19.5	6 months	150	0.978947
WO5	female	+/+	21.6	6 months	150	0.9
YR4	female	+/+	22	13 months	150	0.957447
YQ3	female	+/+	28.7	13 months	150	1.02941
YQ4	female	+/+	30.5	13 months	150	1.13187
XN5	female	LKO	22.4	13 months	150	1.12903
XN6	female	LKO	21.7	13 months	150	1.07955
YS5	female	+/+	21.7	13 months	150	1.39726
YS3	female	+/+	26	13 months	150	0.977273
XO5	female	LKO	24.7	13 months	150	0.956522
XO4	female	LKO	23	13 months	150	1.27397
XO1	female	LKO	23.1	13 months	150	1.0875
XO3	female	LKO	23.3	13 months	150	1.26582
XO2	female	LKO	22.3	13 months	150	1.21429
ZE5	female	+/+	20.5	13 months	150	0.906667
XP10	female	LKO	24.4	13 months	150	1.11111
XP12	female	LKO	20	13 months	150	1.25806
XP9	female	LKO	24.5	13 months	150	1.21875
XP13	female	LKO	20.6	13 months	150	1.06024
XP11	female	LKO	18.8	13 months	150	0.934211
ZG4	female	+/+	22.5	13 months	150	1.35
ZG3	female	+/+	23.1	13 months	150	1.40244
ZF3	female	+/+	24.8	13 months	150	2.09524
