# Supplementary material for: Huntingtin loss in hepatocytes is associated with altered metabolism, adhesion, and liver zonation
Source: Life Sci Alliance. 2023 Sep 8;6(11):e202302098. doi: 10.26508/lsa.202302098 (PMC10488683; doi:10.26508/lsa.202302098)
Supplement: Supplementary file 6 [file LSA-2023-02098_SdataF4.csv]

	gene	WT_FW1	WT_FW3	WT_FW4	WT_FW5	WT_FW7	WT_FW8	KO_TD05	KO_TF05	KO_TM04	KO_TP05	KO_TP06	KO_TR05
1	4933401J01Rik	0	0	0	0	0	0.0196134375818922	0	0	0	0	0	0
2	Gm26206	0	0	0	0	0	0	0	0	0	0	0	0
3	Xkr4	0.120724440809923	0.314663546366121	0.0456742103791126	0.126056942820382	0.0244860602450619	0.0784537503275689	0.278188486223657	0.167563690958933	0.126264730674804	0.0212989455893089	0.359257077022	0.0958256088908916
4	Gm18956	0	0	0	0	0	0	0	0	0	0	0	0
5	Gm37180	0.0201207401349872	0.072614664546028	0	0.126056942820382	0	0.0196134375818922	0.106995571624483	0	0	0	0.0898142692555001	0.0239564022227229
6	Gm37363	0	0.072614664546028	0.0228371051895563	0.0630284714101908	0.0244860602450619	0.0196134375818922	0.0427982286497934	0.0670254763835734	0.0420882435582681	0.0212989455893089	0.0898142692555001	0.0718692066681687
7	Gm37686	0	0	0	0	0	0	0.0213991143248967	0	0.021044121779134	0	0	0.0239564022227229
8	Gm1992	0	0	0	0	0	0	0	0	0	0	0	0
9	Gm37329	0.0201207401349872	0	0.0228371051895563	0.0420189809401272	0.0244860602450619	0.0196134375818922	0.0213991143248967	0	0.021044121779134	0	0.022453567313875	0
10	Gm7341	0	0	0	0	0	0	0	0	0	0	0	0
11	Gm38148	0	0.0242048881820093	0.0228371051895563	0.0630284714101908	0.0244860602450619	0	0.0427982286497934	0	0	0	0.157174971197125	0.0239564022227229
12	Gm19938	0	0.0484097763640187	0.0456742103791126	0.105047452350318	0.0979442409802475	0	0.0855964572995867	0.0670254763835734	0	0	0.022453567313875	0
13	Gm10568	0	0	0	0	0	0	0	0	0	0	0	0
14	Gm38385	0	0	0	0	0	0	0	0	0	0	0	0
15	Gm27396	0	0	0	0	0	0	0	0	0	0	0	0
16	Gm37381	0	0	0	0	0	0	0	0	0	0	0	0
17	Rp1	0	0	0	0.0630284714101908	0.514207265146299	0.0392268751637845	0.106995571624483	0.167563690958933	0.0420882435582681	0.0425978911786178	0.2694428077665	0.0479128044454458
18	Gm6101	0	0	0	0	0	0	0	0	0.0420882435582681	0	0	0
19	Gm37483	0	0	0	0	0	0	0	0	0	0	0	0
20	Sox17	1.91147031282379	1.33126885001051	1.59859736326894	1.97489210418598	1.56710785568396	2.15747813400815	3.70204677820713	3.58586298652118	2.75677995306656	2.10859561334158	3.27822082782575	3.40180911562665
21	Gm37587	0.301811102024808	0.193639105456075	0.274045262274676	0.105047452350318	0.195888481960495	0.215747813400815	0.235390257573863	0.167563690958933	0.399838313803547	0.276886292661016	0.336803509708125	0.239564022227229
22	Gm7357	0.140845180944911	0.314663546366121	0.159859736326894	0.0840379618802544	0.220374542205557	0.313815001310276	0.727569887046487	0.40215285830144	0.294617704907876	0.340783129428943	0.246989240452625	0.431215240009012
23	Gm22307	0	0	0.0228371051895563	0	0	0	0.06419734297469	0.0335127381917867	0.021044121779134	0.0425978911786178	0.0673607019416251	0.0239564022227229
24	Gm38076	0	0	0	0	0	0	0	0	0	0	0	0
25	Gm37323	0.0402414802699745	0	0	0	0.0244860602450619	0	0	0.0335127381917867	0.021044121779134	0.0212989455893089	0	0
26	Gm7369	0	0	0	0	0	0	0	0	0	0	0	0
27	Gm6085	0.0804829605399489	0.0484097763640187	0.0456742103791126	0.0630284714101908	0.0734581807351856	0.0784537503275689	0.0855964572995867	0.0670254763835734	0.126264730674804	0.0851957823572357	0.157174971197125	0.311433228895398
28	Gm6119	0	0.0484097763640187	0.0228371051895563	0.0630284714101908	0.0489721204901238	0.0392268751637845	0.0427982286497934	0.0335127381917867	0.10522060889567	0	0	0
29	Gm25493	0.0201207401349872	0	0	0	0	0.0392268751637845	0.0427982286497934	0	0.021044121779134	0.0212989455893089	0	0.0718692066681687
30	Gm2053	0.0402414802699745	0	0.0456742103791126	0.0840379618802544	0	0.0196134375818922	0.0213991143248967	0	0.021044121779134	0.0425978911786178	0.022453567313875	0.0479128044454458
31	Gm6123	0.181086661214885	0.145229329092056	0.18269684151645	0.252113885640763	0.122430301225309	0.235361250982707	0.171192914599173	0.0335127381917867	0.10522060889567	0.106494727946545	0.157174971197125	0.143738413336337
32	Mrpl15	71.8712837621744	64.1429536823247	53.2789664072349	56.8516812119921	52.8409180088435	57.506598990108	56.322468903128	49.5988525238443	75.0012500208337	63.7477441488016	70.257212125115	65.880106112488
33	Gm37144	0.482897763239693	0.701941757278271	0.730787366065802	0.903408090212735	0.832526048332104	0.568789689874875	0.877363687320764	1.57509869501397	0.715500140490557	0.724164150036503	1.27985333689088	0.862430480018025
34	Lypla1	152.374365042258	133.175294777415	114.665105156762	110.173768025014	105.559405716462	123.525429890757	88.2499474758739	69.8740591298753	86.8911788260444	85.3874728675394	96.662607286232	105.120692953308
35	Gm37988	0.0804829605399489	0.0242048881820093	0.251208157085119	0.105047452350318	0.122430301225309	0.0392268751637845	0.0213991143248967	0.134050952767147	0.021044121779134	0.0638968367679267	0.112267836569375	0.0718692066681687
36	Tcea1	55.3320353712149	44.5369942548972	60.2442834900495	49.0571602475985	52.9143761895787	53.681978661639	46.7142665712494	52.950126343023	50.2323186867929	53.6946418306478	50.3184443503939	57.0401936923033
37	Gm6104	0.0201207401349872	0.0242048881820093	0.0456742103791126	0	0	0.0196134375818922	0.0427982286497934	0.0335127381917867	0.021044121779134	0.0425978911786178	0	0
38	Gm37277	0	0	0	0.0210094904700636	0	0	0.0213991143248967	0	0	0.0212989455893089	0.022453567313875	0
39	Rgs20	0.0201207401349872	0	0	0	0.0734581807351856	0.0196134375818922	0.0427982286497934	0.10053821457536	0.0631323653374021	0.0425978911786178	0.0898142692555001	0.0239564022227229
40	Gm17100	0.0201207401349872	0	0	0	0.0244860602450619	0	0	0	0.021044121779134	0	0	0
41	Gm37079	0.0402414802699745	0	0	0.0210094904700636	0.0244860602450619	0	0	0	0.0631323653374021	0.0425978911786178	0.022453567313875	0.0239564022227229
42	Gm16041	0	0	0	0	0	0	0	0	0	0	0	0
43	Gm17101	0	0	0	0	0	0	0	0	0	0	0	0
44	Atp6v1h	62.5956225599453	65.1837638741511	53.0049211449602	46.1368410722597	46.7683750680682	54.7411042910612	46.2006878274519	37.7688559421436	41.2675228088818	49.711739005447	46.8605949840572	54.7403790789219
45	Gm7182	0	0	0	0	0	0	0	0	0	0	0	0
46	Gm37567	0	0	0.0228371051895563	0	0	0	0	0	0	0	0	0.0479128044454458
47	Gm38264	0.0402414802699745	0	0	0	0	0	0	0	0	0	0	0
48	Oprk1	0	0	0	0	0	0	0	0	0.021044121779134	0	0	0
49	Gm36965	0	0	0	0	0	0	0	0	0	0	0	0
50	Gm22463	0	0	0	0	0	0	0	0	0	0	0	0
51	Gm37429	0	0	0	0	0	0	0	0	0	0	0	0
52	Npbwr1	0	0	0	0	0	0	0	0	0	0	0	0
53	Gm19214	0	0	0	0	0	0	0	0	0	0	0	0
54	Rb1cc1	109.73851669622	106.937195988117	122.589580657538	114.753836947487	126.617417527215	121.936741446624	103.336323074926	104.995408754868	116.710699387077	103.534174509631	129.73671193957	123.567122664805
55	4732440D04Rik	3.19919768146297	2.39628393001892	3.242868936917	3.92877471790189	4.06468600068027	4.51109064383521	6.20574315422004	4.82583429961728	4.60866266963035	3.5782228590039	7.94856282911176	5.98910055568073
56	Fam150a	0	0	0	0	0	0	0	0	0	0	0	0
57	Gm2147	0	0	0.0228371051895563	0	0	0.0196134375818922	0	0	0	0	0.022453567313875	0
58	Gm7417	0	0	0	0	0	0	0	0	0	0	0	0
59	Gm19026	0	0	0.0228371051895563	0	0	0	0	0	0	0	0	0
60	St18	0.0201207401349872	0	0.0228371051895563	0	0	0	0	0	0	0	0.022453567313875	0.119782011113615
61	Gm42492	0	0	0	0	0	0	0	0	0	0	0	0
62	Gm7449	0	0	0	0	0	0	0	0	0	0	0	0
63	Gm37108	0	0	0	0.0210094904700636	0	0	0.0213991143248967	0	0	0.0425978911786178	0	0
64	Gm37275	0	0	0	0	0	0	0	0	0	0	0	0
65	Gm37225	0	0	0	0	0	0	0	0	0	0	0	0
66	Gm37489	0	0	0	0	0	0	0	0	0	0	0	0
67	Gm5694	0	0.0242048881820093	0	0	0	0	0	0	0	0	0	0
68	Pcmtd1	216.318077191248	204.579714914343	161.366985269405	182.341367789682	181.221331873703	209.451899937027	181.592884161073	152.549984249013	201.055539477847	177.973989344265	218.04659218504	198.071533577473
69	Gm26983	0	0	0	0.0210094904700636	0	0	0	0.0335127381917867	0	0	0	0
70	Gm38372	21.1468978818716	15.9268164237621	14.1590052175249	18.9085414230572	17.9482821596304	16.0634053795697	21.0139302670485	16.4882671903591	13.341973207971	15.9742091919817	25.866509545584	20.5545931070963
71	Gm9826	2.71629991822328	4.18744565548761	2.26087341376607	2.58416732781782	2.79141086793705	3.09892313793897	2.69628840493698	2.7815572699183	2.79886819662483	2.1511935045202	2.0657281928765	2.22794540671323
72	Nras-ps2	0	0	0	0	0	0	0	0	0	0	0	0
73	Gm23274	0	0	0	0	0	0	0	0	0	0	0	0
74	Gm19002	0	0	0	0	0	0	0	0	0	0	0	0
75	Gm26901	0.58350146391463	0.290458658184112	0.319719472653788	0.399180318931209	0.416263024166052	0.215747813400815	0.620574315422004	0.703767502027521	0.420882435582681	0.319484183839634	0.628699884788501	0.766604871127133
76	Gm18984	0.0201207401349872	0	0	0	0	0	0	0	0	0	0	0
77	Gm30414	0	0	0	0.0210094904700636	0	0	0	0	0	0	0	0
78	Gm37791	0	0	0	0	0	0	0	0	0	0	0	0
79	Gm7470	0	0	0	0	0	0	0.0213991143248967	0	0	0	0	0
80	Rps2-ps2	0	0	0	0.0210094904700636	0	0	0	0	0	0	0	0
81	Gm38216	0	0	0	0	0	0	0	0	0	0	0	0
82	Sntg1	1.81086661214885	1.62172750819463	1.91831683592273	2.39508191358725	2.96281328965249	3.47157845199492	1.84032383194111	2.11130250608256	1.9781474472386	4.21719122668317	5.16432048219126	2.34772741782685
83	Gm38024	0	0	0.0228371051895563	0.189085414230572	0.0979442409802475	0.0784537503275689	0.0427982286497934	0.10053821457536	0.0631323653374021	0.0425978911786178	0.202082105824875	0
84	Gm16284	0.0402414802699745	0.0242048881820093	0.0228371051895563	0.0210094904700636	0	0.0196134375818922	0.0213991143248967	0	0.021044121779134	0.0425978911786178	0.022453567313875	0.0239564022227229
85	Gm38259	0.100603700674936	0.217843993638084	0.205533946706007	0.29413286658089	0.171402421715433	0.431495626801629	0.235390257573863	0.167563690958933	0.0841764871165361	0.447277857375487	0.2694428077665	0.239564022227229
86	Gm23358	0	0	0	0	0	0	0	0	0	0	0.022453567313875	0.0718692066681687
87	Gm37005	0.0201207401349872	0.0484097763640187	0.205533946706007	0.0210094904700636	0.146916361470371	0.0392268751637845	0.0427982286497934	0.20107642915072	0.0420882435582681	0.170391564714471	0.112267836569375	0.0958256088908916
88	Gm15452	0.0201207401349872	0	0.0456742103791126	0.0210094904700636	0.0734581807351856	0.0392268751637845	0.0213991143248967	0	0.0420882435582681	0	0.022453567313875	0
89	Gm36964	0.160965921079898	0.0484097763640187	0.296882367464232	0.2311043951707	0.146916361470371	0.0980671879094611	0.235390257573863	0.134050952767147	0.231485339570474	0.106494727946545	0.112267836569375	0.287476826672675
90	Gm24276	0.0402414802699745	0.0242048881820093	0	0	0.0489721204901238	0	0	0	0	0	0	0
91	Gm6152	0	0	0	0	0	0	0.0213991143248967	0	0	0	0.022453567313875	0
92	Gm7445	0	0	0.0228371051895563	0	0	0	0	0	0	0	0	0
93	Gm7493	0.120724440809923	0.121024440910047	0.0228371051895563	0.147066433290445	0.0979442409802475	0.0980671879094611	0.06419734297469	0.10053821457536	0.0841764871165361	0.319484183839634	0.359257077022	0.263520424449952
94	Gm37629	0	0.072614664546028	0.0913484207582252	0.189085414230572	0.146916361470371	0.117680625491353	0.106995571624483	0.134050952767147	0.0420882435582681	0.127793673535853	0.179628538511	0.119782011113615
95	Gm38008	0	0.121024440910047	0.114185525947782	0.105047452350318	0.0979442409802475	0.117680625491353	0.106995571624483	0.0335127381917867	0.126264730674804	0.0638968367679267	0.246989240452625	0.0718692066681687
96	Gm37143	0	0	0	0	0	0	0	0	0	0	0	0
97	Gm6187	0	0	0.0228371051895563	0	0.0244860602450619	0	0.0213991143248967	0	0	0	0.022453567313875	0
98	Gm18299	0	0	0	0	0	0	0	0	0	0	0	0
99	Gm7512	0	0	0	0	0	0	0	0	0	0	0	0
100	Gm24765	0	0	0	0	0	0	0	0	0	0	0	0
101	Gm18300	0.0603622204049617	0.0484097763640187	0.0685113155686689	0.105047452350318	0.244860602450619	0.0588403127456767	0.06419734297469	0.10053821457536	0.021044121779134	0.149092619125162	0.0898142692555001	0.0239564022227229
102	Rrs1	6.55936128400584	7.18885179005677	11.8296204881902	9.55931816387894	13.1735004118433	11.4542475478251	7.48969001371384	7.97603168964523	8.18616337208314	7.83801197686568	8.44254131001701	11.3074218491252
103	Adhfe1	136.519221815888	145.592402414786	73.0330623962011	98.5765292855385	94.3203040639784	99.1459269764652	107.958531769104	98.6279884984283	113.469904633091	87.0487906235055	108.069019481681	99.4669820287455
104	2610203C22Rik	1.00603700674936	0.798761310006308	0.776461576444914	0.819370128332481	0.710095747106794	0.451109064383521	0.96296014462035	1.07240762213717	0.968029601840165	1.17144200741199	1.45948187540188	1.1499073066907
105	Gm6161	0.663984424454579	0.580917316368224	0.319719472653788	0.504227771281527	0.78355392784198	0.568789689874875	0.556376972447314	0.40215285830144	0.378794192024413	0.255587347071707	0.763421288671751	0.455171642231735
106	3110035E14Rik	0.0201207401349872	0	0.0456742103791126	0.0210094904700636	0	0.0196134375818922	0.06419734297469	0.0670254763835734	0.0631323653374021	0.106494727946545	0.13472140388325	0.0718692066681687
107	Gm29520	0	0	0	0	0	0	0	0	0	0	0	0
108	Mybl1	1.54929699039402	1.35547373819252	0.981995523150921	1.70176872807515	1.83645451837964	1.21603313007732	1.86172294626601	2.61399357895936	2.35694163926301	1.55482302801955	2.31271743332913	2.32377101560412
109	Vcpip1	82.0121367902079	80.336023876089	82.8301805225207	85.5086262131589	83.9627005803172	79.4148087690816	79.112525659143	69.6394699625328	79.6940891775806	75.4195663317429	100.906331508554	93.980965919742
110	1700034P13Rik	1.1066407074243	1.35547373819252	0.86780999720314	1.28157891867388	1.27327513274322	0.804150940857581	1.45513977409297	1.03889488394539	0.925941358281897	1.10754517064406	1.32476047151863	1.22177651335887
111	Sgk3	25.5734607115688	19.7269838683376	31.0127888474175	33.5101372997515	28.9670092699082	27.8314679287051	33.6394077187376	39.9806966628015	36.9745219659385	33.0559635546074	42.5046029251654	37.9708975230158
112	Gm6195	0	0	0	0	0	0.0392268751637845	0	0.10053821457536	0	0	0	0
113	Gm22607	0	0	0	0	0	0	0	0	0	0	0	0
114	Mcmdc2	0.281690361889821	0.121024440910047	0.228371051895563	0.189085414230572	0.195888481960495	0.0980671879094611	0.149793800274277	0.234589167342507	0.168352974233072	0.170391564714471	0.179628538511	0.694735664458964
115	Snhg6	10.2213359885735	7.91499843551705	8.47256602532539	8.97105243071716	9.32918895336858	11.2973400471699	7.98186964318646	6.60200942378198	12.2266347536769	7.53982673861536	11.6534014359011	10.0856453357663
116	Snord87	0.140845180944911	0	0.159859736326894	0.273123376110827	0.122430301225309	0.0588403127456767	0.0427982286497934	0.0670254763835734	0.147308852453938	0.0638968367679267	0.0673607019416251	0.359346033340844
117	Tcf24	10.8651996728931	8.71375974552336	7.35354787103713	8.40379618802544	4.70132356705188	7.39426596837337	13.246051767111	10.522999792221	13.0473555030631	3.40783129428943	12.5066369938284	13.5353672558384
118	E330040D14Rik	0.0402414802699745	0.072614664546028	0.0456742103791126	0	0.0244860602450619	0.0392268751637845	0.0855964572995867	0.268101905534294	0.10522060889567	0.0851957823572357	0.0898142692555001	0.0958256088908916
119	Ppp1r42	1.06639922715432	1.16183463273645	0.296882367464232	0.378170828461145	0.146916361470371	0.196134375818922	0.51357874379752	0.134050952767147	0.357750070245278	0.149092619125162	0.40416421164975	0.335389631118121
120	Gm15818	0	0	0	0	0	0	0	0	0	0	0	0
121	Gm24674	0	0	0	0	0	0	0	0	0	0	0	0
122	Cops5	47.0020489553302	41.7776370021481	35.9456035683616	38.5734245030368	38.6634891269527	36.9713298418669	39.1175809859111	36.6294228436229	39.2683312398641	33.7588287590546	39.9898033860114	35.2398676696254
123	Cspp1	30.8652153670704	27.7145969684007	50.8125590467628	51.9144509515272	55.779245238251	51.4264333397214	38.0476252696663	35.1213496249925	37.7531544717665	43.1516637639399	44.5254239834142	55.938199190058
124	1700047N06Rik	0	0	0	0	0	0	0.0213991143248967	0	0	0	0	0
125	Arfgef1	147.404542228916	136.685003563807	171.004243659398	172.361859816402	167.876429040144	136.117256818332	141.426746573242	150.371656266547	146.972146505472	158.826237259477	163.708959285463	168.006248787956
126	Gm26348	0	0	0	0	0	0	0	0	0	0	0	0
127	Gm37569	1.36821032917913	1.59752262001262	1.23320368023604	1.49167382337452	1.95888481960495	1.03951219184029	1.15555217354442	0.871331192986454	1.03116196717757	1.04364833387614	1.975913923621	1.48529693780882
128	Cpa6	0	0	0	0	0	0	0	0	0	0	0	0
129	Gm38005	0	0	0	0	0	0	0	0	0	0	0	0
130	Gm15604	0	0	0	0.0210094904700636	0	0	0	0.0335127381917867	0	0	0	0
131	Gm25253	0	0	0	0	0	0	0	0	0	0	0	0
132	Gm15603	0	0	0	0	0	0	0	0	0	0	0	0
133	Gm37133	0	0	0	0	0	0	0	0	0	0	0	0
134	Gm5522	0	0	0	0	0	0	0	0	0	0	0	0
135	Gm28659	0.0201207401349872	0	0	0.0210094904700636	0.0244860602450619	0	0	0	0	0.0212989455893089	0	0
136	Gm22963	0	0	0	0	0	0	0	0	0	0	0	0
137	Prex2	45.9960119485808	45.9166728812717	39.531029083122	40.632354569103	54.8977470694287	54.2115414763501	45.0023374252577	32.1722286641152	43.329846743237	37.507443182773	50.7001549947298	48.3679760876776
138	Gm24173	0	0	0	0	0	0	0	0	0	0	0	0
139	Gm28686	0	0	0	0	0	0	0	0	0	0.0212989455893089	0	0
140	Gm37410	0	0	0	0	0	0	0	0	0	0	0	0
141	A830018L16Rik	0.0603622204049617	0.121024440910047	0.0228371051895563	0.0630284714101908	0.0489721204901238	0.0196134375818922	0.0855964572995867	0.10053821457536	0.0420882435582681	0.0638968367679267	0.0898142692555001	0.0239564022227229
142	Gm38178	0	0	0	0	0	0	0	0	0.021044121779134	0	0	0.0239564022227229
143	Gm29273	0	0	0	0	0	0	0	0	0	0	0	0
144	Gm38069	0	0	0	0	0	0	0	0	0	0	0	0
145	Gm7560	0	0	0.0228371051895563	0	0.0734581807351856	0.0392268751637845	0.0213991143248967	0.0670254763835734	0.021044121779134	0	0.022453567313875	0.0239564022227229
146	Gm22633	0.0201207401349872	0	0	0	0	0.0196134375818922	0	0	0	0	0	0.0479128044454458
147	Mir6341	0	0	0	0	0	0	0	0	0	0	0	0
148	Gm2383	0	0	0	0	0.0734581807351856	0	0.0427982286497934	0	0	0	0	0
149	Gm6216	0	0	0	0	0	0	0	0	0	0	0	0
150	Gm17644	0	0	0	0	0	0.0392268751637845	0	0	0	0	0	0
151	Gm29663	0	0	0	0	0	0	0	0	0	0	0	0
152	Sulf1	1.02615774688435	1.01660530364439	2.64910420198853	4.13886962260253	5.55833567562905	1.13757937974975	2.09711320383987	2.21184072065792	2.69364758772916	2.27898717805605	4.71524913591376	2.73102985339041
153	Slco5a1	0.0603622204049617	0.072614664546028	0.0913484207582252	0.126056942820382	3.99122781994509	0.0784537503275689	0.278188486223657	0	0.273573583128742	0.0638968367679267	0.606246317474626	0.431215240009012
154	Gm37162	0	0	0	0	0	0	0	0	0	0	0	0
155	Gm5250	0	0	0	0	0	0	0	0	0	0	0	0
156	Gm29283	0	0	0	0	0	0	0	0	0	0	0	0
157	Prdm14	0.0201207401349872	0.0242048881820093	0.0228371051895563	0.0210094904700636	0	0.0196134375818922	0.0213991143248967	0.0670254763835734	0.0631323653374021	0.0638968367679267	0.0898142692555001	0.0479128044454458
158	Ncoa2	83.2998641588471	79.2952136842626	89.4072668171129	103.156598208012	95.3976907147611	71.7851815497256	91.2458234813594	104.425692205607	89.9215323622397	89.6898598765798	106.250280529257	102.245924686581
159	Gm38376	1.44869328971908	1.25865418546449	1.34738920618382	1.74378770901528	1.90991269911483	1.45139438106002	1.45513977409297	1.74266238597291	1.57830913343505	1.61871986478748	2.80669591423438	2.15607620004506
160	Gm37409	1.97183253322875	1.21024440910047	2.21519920338696	2.58416732781782	3.72188115724941	2.11825125884436	3.42385829198347	3.0161464372608	2.60947110061262	2.55587347071707	3.81710644335875	4.5996292267628
161	Gm27881	0	0	0	0	0	0	0	0	0	0	0	0
162	Gm38223	0.643863684319591	0.435687987276168	0.890647102392696	0.75634165692229	0.734581807351856	0.372655314055952	0.492179629472624	0.703767502027521	0.441926557361815	0.553772585322032	0.898142692555001	0.934299686686194
163	Gm37702	1.7303836516089	1.88798127819673	2.46640736047208	2.89930968486878	2.47309208475125	2.11825125884436	2.67488929061208	2.74804453172651	2.02023569079687	2.3854819060026	4.60298129934438	3.56950393118571
164	Gm23169	0.22132814148486	0.0242048881820093	0.388230788222457	0.357161337991081	0.293832722940743	0.137294063073246	0.32098671487345	0.368640120109654	0.126264730674804	0.170391564714471	0.336803509708125	0.359346033340844
165	Gm38120	4.28571764875228	6.4869100327785	6.62276050497133	9.89547001139996	8.91292592920252	4.47186376867143	9.39421118862964	10.4224615776457	6.54472187331068	7.24164150036503	11.5411335993318	11.4511602624616
166	Gm38380	2.27364363525356	3.04981591093318	2.76328972793631	4.01281267978215	4.48094902484632	2.80472157421059	4.30122197930423	6.8030858529327	3.40914772821971	3.55692391341459	5.81547393429363	5.62975452233988
167	Gm29570	0.0201207401349872	0	0	0.0630284714101908	0	0	0.0427982286497934	0	0.021044121779134	0.0212989455893089	0	0.0239564022227229
168	Gm7593	0	0	0	0	0.0244860602450619	0	0.0427982286497934	0.0335127381917867	0	0.0425978911786178	0	0
169	Tram1	259.517306261065	210.364683189843	182.879538357967	179.568115047634	179.85011249998	171.225310089919	175.879320636326	153.488340918383	134.998041213145	171.137027810097	156.411549908453	168.988461279087
170	Lactb2	354.849373020635	331.534353428982	238.693423441243	250.307069460338	243.979104281797	264.585272979726	262.395939851883	278.490854373747	235.631031560964	239.570539988547	234.168253516403	254.70446843199
171	Gm38319	5.75453167860635	4.9377971891299	6.3258781375071	7.71048300251334	6.78263868788214	6.8254762784985	8.06746610048605	8.21062085698774	4.9453686180965	5.7294163635241	8.68953055046964	9.65443009575733
172	Xkr9	33.4607908444838	22.3895215683586	18.0413130997495	14.517557914814	12.3164883032661	18.6327657027976	13.9522225398326	15.7844996883315	15.8883119432462	17.2947438185188	18.0302145530416	26.4239116516634
173	Gm26273	0	0	0	0	0	0	0	0	0	0	0	0
174	Gm5523	0.0402414802699745	0.072614664546028	0.0228371051895563	0.0420189809401272	0.0244860602450619	0.0196134375818922	0.06419734297469	0	0.021044121779134	0	0.0898142692555001	0
175	Gm36947	0	0	0	0	0	0	0	0	0	0	0	0
176	Gm25491	0	0	0	0	0	0	0	0	0	0	0	0
177	Gm37400	0	0	0	0	0	0	0	0	0	0	0	0
178	Eya1	0.0804829605399489	0.0242048881820093	0.0228371051895563	0.252113885640763	0.612151506126547	0.0588403127456767	0.06419734297469	0	0	0.0425978911786178	0.157174971197125	0.0718692066681687
179	Gm22616	0	0	0	0	0	0	0	0	0	0	0	0
180	Gm37444	0	0	0	0.0420189809401272	0	0	0	0	0	0	0	0
181	Gm9947	0.704225904724553	0.435687987276168	0.456742103791126	0.588265733161781	0.342804843430866	0.254974688564599	0.89876280164566	1.10592036032896	0.631323653374021	0.766762041215121	1.19003906763538	1.00616889335436
182	Msc	0.181086661214885	0.121024440910047	0.365393683032901	0.609275223631845	0.318318783185804	0.215747813400815	0.492179629472624	0.167563690958933	0.420882435582681	0.383381020607561	0.628699884788501	0.598910055568073
183	Gm37412	0.201207401349872	0.169434217274065	0.159859736326894	0.336151847521018	0.171402421715433	0.215747813400815	0.299587600548553	0.0670254763835734	0.31566182668701	0.149092619125162	0.381710644335875	0.311433228895398
184	Smt3h2-ps4	0	0	0	0	0	0	0	0	0	0	0	0
185	Rpl5-ps1	0.140845180944911	0.169434217274065	0.159859736326894	0.105047452350318	0.0734581807351856	0.0980671879094611	0.12839468594938	0.268101905534294	0.126264730674804	0.149092619125162	0.0449071346277501	0.0718692066681687
186	Trpa1	0	0	0	0	0	0	0	0	0.021044121779134	0	0	0
187	Gm26345	0	0	0	0	0	0	0	0	0	0	0	0
188	Gm10566	0.0201207401349872	0.072614664546028	0.0456742103791126	0	0.0734581807351856	0.0196134375818922	0	0	0	0	0.0673607019416251	0.0479128044454458
189	Kcnb2	0	0	0	0	0.0734581807351856	0	0.171192914599173	0	0	0	0	0
190	Gm38116	0	0	0	0	0	0	0.0427982286497934	0	0	0	0	0
191	Gm37138	0	0	0.0228371051895563	0	0	0	0	0	0.021044121779134	0	0	0
192	Gm25227	0	0	0	0	0	0	0	0	0	0	0	0
193	Gm25168	0	0	0	0	0	0	0	0	0	0	0	0
194	Gm6060	0	0	0	0	0	0	0	0	0	0	0	0
195	Gm28669	0	0	0	0	0	0	0	0	0	0	0	0
196	Terf1	9.17505750155418	9.75456993734976	11.2815299636408	14.2234250482331	11.2635877127285	11.6111550484802	11.6197190784189	16.3877289757837	12.7316936763761	11.2671422167444	14.5948187540188	12.0740267202523
197	Gm37509	0.865191825804451	0.774556421824299	0.548090524549351	0.714322675982163	0.710095747106794	0.627630002620551	0.920161915970557	1.30699678947968	0.778632505827959	0.617669422089959	1.3472140388325	0.958256088908916
198	Sbspon	0.0402414802699745	0.0242048881820093	0.0228371051895563	0.0840379618802544	0.0734581807351856	0.0980671879094611	0.0855964572995867	0	0.0841764871165361	0.0425978911786178	0.0898142692555001	0.0479128044454458
199	Gm23259	0	0	0	0	0	0	0	0	0	0	0	0
200	Gm7634	0	0	0	0	0	0	0	0	0	0	0	0
201	4930444P10Rik	0	0	0	0	0	0	0	0.0335127381917867	0	0	0	0
202	Rpl7	327.525407917322	296.074192242338	281.55866988204	250.412116912688	285.482976397176	298.967629060783	313.069042573238	203.790960944255	314.883194181182	262.466906497054	269.263179227989	292.843060770565
203	Rdh10	30.0603857616709	25.850820578386	27.2903407015198	30.1276093340712	27.1795268720187	26.9096363623561	26.7916911347706	24.8329390001139	26.7260346595002	29.1582565117639	26.8320129400807	25.2740043449727
204	Gm38249	0	0	0	0.0210094904700636	0.0244860602450619	0	0	0	0	0	0.022453567313875	0
205	Gm28095	0	0	0	0	0	0	0	0	0	0	0	0
206	Stau2	6.4587575833309	7.14044201369275	4.93281472094416	6.6389989885401	7.63965079645931	5.92325814973145	7.44689178506404	9.71869407561814	8.64913405122409	7.92320775922292	10.1265588585576	8.43265358239847
207	Gm7568	0	0	0	0	0	0	0	0.0335127381917867	0	0	0	0
208	Ube2w	21.9316067471361	20.1142620792498	25.5090464967344	25.0012936593757	26.910180209323	24.3991163518739	24.9299681885046	22.9227129231821	22.8960044956978	21.2137498069517	30.8287479219504	25.8968708027635
209	Gm38342	0.0201207401349872	0.0242048881820093	0.0228371051895563	0.0630284714101908	0	0	0.0213991143248967	0.134050952767147	0.021044121779134	0.106494727946545	0.022453567313875	0.143738413336337
210	Tceb1	24.0442844613097	21.0340478301661	21.8779467715949	20.9254525081834	20.3479160636464	20.1430003966033	20.4361541802763	13.6061717058654	17.0667827628777	17.3373417096975	21.8697745637143	19.7400754315237
211	D030040B21Rik	0	0.072614664546028	0.114185525947782	0.0420189809401272	0.0979442409802475	0.0196134375818922	0	0	0.0420882435582681	0	0	0
212	Gm7654	0.0603622204049617	0.072614664546028	0.0685113155686689	0.0630284714101908	0.0244860602450619	0.0392268751637845	0.06419734297469	0	0.021044121779134	0.0425978911786178	0.0449071346277501	0.0239564022227229
213	Tmem70	32.1931842159796	25.7540010256579	25.2806754448388	23.4255818741209	24.6084905462872	22.7712010325769	22.362074469517	19.4373881512363	24.7689313340408	20.8516677319334	23.8681420546492	23.4533177760457
214	Ly96	2.69617917808829	2.29946437729089	2.87747525388409	3.25647102285986	2.76692480769199	2.25554532191761	2.5464946046627	2.71453179353472	3.40914772821971	2.70496608984223	3.16595299125638	3.30598350673576
215	Gm29649	0	0	0	0	0	0	0	0	0	0	0	0
216	Gm5828	0	0.0484097763640187	0.0456742103791126	0.0210094904700636	0	0.0196134375818922	0.0213991143248967	0.10053821457536	0	0	0	0.0239564022227229
217	Gm28376	0	0	0	0	0	0	0	0	0	0	0	0
218	4921511E07Rik	0	0	0	0	0	0	0	0	0	0	0.022453567313875	0
219	Jph1	2.75654139849325	2.17843993638084	1.2560407854256	2.83628121345859	9.62302167630932	2.82433501179248	2.24690700411415	2.71453179353472	2.58842697883349	2.21509034128813	2.94141731811763	1.82068656892694
220	Gm28783	0	0	0	0	0	0	0	0	0	0	0	0
221	Gdap1	0	0	0	0	0.0489721204901238	0	0.06419734297469	0	0	0	0.0449071346277501	0
222	Gm28784	0	0	0	0	0	0	0	0	0	0	0	0
223	Gm28785	0	0	0	0	0	0	0	0	0	0	0	0
224	Gm5251	0	0	0	0	0	0.0196134375818922	0	0	0	0	0	0
225	Rbm6-ps1	0.0402414802699745	0.0242048881820093	0.0685113155686689	0	0.0244860602450619	0.0392268751637845	0.0427982286497934	0.30161464372608	0.021044121779134	0.0851957823572357	0.13472140388325	0.0479128044454458
226	Gm6075	0	0	0	0	0	0	0	0	0	0.0212989455893089	0.0449071346277501	0
227	Gm25166	0	0	0	0	0	0	0	0	0	0	0	0
228	Pi15	0.442656282969719	0.121024440910047	0.639438945307577	0.693313185512099	0.269346662695681	0.568789689874875	1.04855660191994	0.40215285830144	0.652367775153155	0.425978911786178	1.12267836569375	1.26968931780431
229	Gm28154	0	0	0	0	0	0	0	0	0	0	0	0
230	Gm16070	0	0	0	0	0.0979442409802475	0	0.0213991143248967	0.134050952767147	0.021044121779134	0	0.0449071346277501	0
231	Crispld1	0	0.0242048881820093	0.0456742103791126	0.0210094904700636	0.318318783185804	0.156907500655138	0.106995571624483	0.134050952767147	0.0631323653374021	0	0.13472140388325	0.143738413336337
232	Gm28153	0	0	0	0	0	0	0	0	0	0	0	0
233	Gm7690	0	0	0	0.0210094904700636	0	0	0.0427982286497934	0	0	0	0.022453567313875	0
234	Gm18775	0	0	0	0	0	0	0	0	0	0	0	0
235	Gm17969	0	0	0	0	0	0	0	0	0	0	0	0
236	RP24-571A14.6	0	0	0	0	0	0	0	0	0	0	0	0
237	Gm28755	0	0	0	0	0	0	0	0	0	0	0	0
238	Gm28756	0	0	0	0	0	0	0	0	0	0	0	0
239	Crisp4	0	0	0	0	0	0	0	0	0	0	0	0
240	Defb44-ps	0	0	0	0	0	0	0	0	0	0	0	0
241	Defb18	0	0	0	0	0	0	0	0	0	0	0	0
242	Defb41	0	0	0	0	0	0	0	0	0	0	0	0
243	Gm17837	0	0	0	0	0	0	0	0	0	0	0	0
244	Gm29006	0	0	0	0	0	0	0	0	0	0	0	0
245	Gm5252	0	0	0	0	0	0	0	0	0	0	0	0
246	Gm24075	0	0	0	0	0	0	0	0	0	0	0	0
247	Gm28343	0	0	0	0	0	0	0	0	0	0	0	0
248	Gm28344	0	0	0	0	0	0.0392268751637845	0	0	0	0	0	0
249	Gm15825	0	0	0	0	0	0	0	0	0	0	0	0
250	Tfap2d	0	0	0	0	0	0	0	0	0	0	0	0
251	Gm10075	0	0	0.0228371051895563	0	0	0.0196134375818922	0.0213991143248967	0	0	0.0212989455893089	0.022453567313875	0
252	Tfap2b	0	0	0	0.0210094904700636	0	0	0	0	0	0	0	0
253	Gm28340	0	0	0	0	0	0	0	0	0	0	0	0
254	Gm28341	0	0	0	0	0	0	0	0	0	0	0	0
255	Gm4849	0	0	0	0	0	0.0392268751637845	0.06419734297469	0.0335127381917867	0.0420882435582681	0.0212989455893089	0	0
256	Gm24633	0	0	0	0	0	0	0	0	0	0	0	0
257	Gm38382	0	0	0	0	0	0	0	0	0	0	0	0
258	Pkhd1	53.6821346801459	64.2397732350528	48.0264322136369	70.8229923745844	58.1054209615318	61.5861940071416	71.7512303313786	71.9853616359578	72.7705731122455	68.0714301034313	90.5327834095441	80.7330754905762
259	Gm37315	0.261569621754834	0.459892875458177	0.159859736326894	0.441199299871336	0.39177696392099	0.52956281471109	0.406583172173037	0.871331192986454	0.378794192024413	0.362082075018252	0.628699884788501	0.862430480018025
260	4930486I03Rik	0	0	0	0	0	0	0	0	0	0	0	0
261	Gm15795	0.0804829605399489	0.435687987276168	0.205533946706007	0.378170828461145	0.416263024166052	0.35304187647406	0.406583172173037	0.871331192986454	0.631323653374021	0.383381020607561	0.40416421164975	0.407258837786289
262	Gm24162	0.0603622204049617	0.0242048881820093	0	0.0840379618802544	0.0734581807351856	0.0588403127456767	0.06419734297469	0.368640120109654	0.147308852453938	0.0638968367679267	0.0898142692555001	0.0479128044454458
263	Mir206	0	0	0	0	0	0	0	0	0	0	0	0
264	Gm28653	0.0201207401349872	0	0	0	0.220374542205557	0	0	0	0	0	0.112267836569375	0
265	Mir133b	0	0	0	0	0	0	0	0	0	0	0	0
266	Il17a	0	0	0	0	0	0	0	0	0	0	0	0
267	Il17f	0	0	0	0.0210094904700636	0	0	0.0213991143248967	0	0	0	0	0
268	Mcm3	5.13078873442174	4.79256786003785	5.25253419359795	5.33641057939616	4.750295687542	5.0406534585463	7.25429975613997	7.3057769258095	7.68110444938392	6.34708578561406	6.15227744400176	6.8994438401442
269	Gm20587	0	0	0	0	0	0	0	0	0	0	0	0
270	Gm28065	0	0	0	0	0	0	0	0	0	0	0	0
271	Gm24723	0	0	0	0	0	0	0	0	0	0	0	0
272	6720483E21Rik	0.0201207401349872	0	0.0228371051895563	0	0	0	0	0.0335127381917867	0.021044121779134	0.0425978911786178	0	0
273	Paqr8	1.06639922715432	0.798761310006308	1.16469236466737	1.30258840914394	1.17533089176297	1.49062125622381	1.21974951651911	0.703767502027521	1.07325021073584	1.27793673535854	1.1675855003215	0.910343284463471
274	Gm24171	0	0	0	0	0	0	0	0	0	0	0	0
275	Gm28064	0.0201207401349872	0	0.0228371051895563	0	0.0244860602450619	0.0196134375818922	0	0.0335127381917867	0	0.0212989455893089	0.022453567313875	0
276	Efhc1	0.301811102024808	0.435687987276168	0.342556577843345	0.357161337991081	0.685609686861733	0.411882189219737	0.427982286497934	0.670254763835734	0.420882435582681	0.404679966196869	0.965503394496626	0.239564022227229
277	Tram2	11.5291840973477	12.877000512829	22.4717115065234	23.7407242311719	22.967924509868	11.9838103625362	11.2345350205708	21.682741610086	14.0153851049033	17.2734448729295	18.7262751397718	18.0152144714876
278	Gm28287	0	0	0.0228371051895563	0	0	0	0.06419734297469	0	0.021044121779134	0.0212989455893089	0	0
279	Gm2693	0.0603622204049617	0.145229329092056	0.137022631137338	0.0420189809401272	0.171402421715433	0.0784537503275689	0.235390257573863	0.134050952767147	0.189397096012206	0.234288401482398	0.381710644335875	0.119782011113615
280	Tmem14a	3.7826991453776	4.26006032003364	1.68994578402717	2.87830019439871	2.52206420524137	3.25583063859411	3.29546360603409	3.25073560460331	4.27195672116421	3.64211969577182	5.65829896309651	3.73719874674477
281	Gm38224	0.0402414802699745	0.072614664546028	0	0.0420189809401272	0	0.0392268751637845	0.06419734297469	0.0335127381917867	0.147308852453938	0	0.0449071346277501	0
282	Gsta3	2050.44426493614	2152.00819848609	753.989864938391	1113.54501389431	982.258306730657	1121.57481468293	889.625379828929	810.874213288471	1101.80708399012	965.843285638391	915.723835761765	838.833423828643
283	Gm28836	0	0	0	0	0.0244860602450619	0	0	0	0	0.0212989455893089	0	0
284	Gm7094	0	0	0	0	0	0	0	0	0	0	0	0
285	Gm4956	0.704225904724553	0.992400415462383	0.707950260876246	0.714322675982163	1.37121937372347	0.823764378439474	0.877363687320764	1.34050952767147	0.883853114723629	0.766762041215121	0.830781990613376	1.22177651335887
286	Gm21909	0.0201207401349872	0.0242048881820093	0.0228371051895563	0.0210094904700636	0.0489721204901238	0.0588403127456767	0.0427982286497934	0.0335127381917867	0	0	0.13472140388325	0.0718692066681687
287	Khdc1a	0.0201207401349872	0.0484097763640187	0.0228371051895563	0	0	0.0392268751637845	0.0855964572995867	0	0.0420882435582681	0	0.0673607019416251	0
288	Gm16329	0	0	0.0228371051895563	0	0	0.0196134375818922	0	0	0	0.0212989455893089	0	0
289	Gm16327	0	0	0	0	0	0	0	0	0	0	0	0
290	Khdc1c	0	0	0.0456742103791126	0	0	0	0	0.0335127381917867	0	0	0.022453567313875	0
291	Gm2709	0	0	0	0	0	0	0	0	0	0	0	0.0239564022227229
292	Gm16533	0	0	0	0	0	0	0	0	0	0	0	0
293	Khdc1b	0	0	0	0	0	0	0	0	0	0	0	0
294	Gm16328	0	0	0	0	0	0	0	0	0	0	0	0
295	Kcnq5	0.321931842159796	0.435687987276168	0.456742103791126	1.00845554256305	2.15477330156545	0.784537503275689	1.15555217354442	0.971869407561814	1.55726501165592	0.681566258857885	1.616656846599	1.48529693780882
296	Gm36949	0	0.145229329092056	0	0.0840379618802544	0.146916361470371	0.0588403127456767	0.0213991143248967	0.234589167342507	0.0631323653374021	0.0425978911786178	0.157174971197125	0.16769481555906
297	Gm7658	0.100603700674936	0.145229329092056	0.274045262274676	0.147066433290445	0.318318783185804	0.196134375818922	0.25678937189876	0.134050952767147	0.189397096012206	0.276886292661016	0.40416421164975	0.263520424449952
298	Gm38243	0.0804829605399489	0.242048881820093	0.137022631137338	0.189085414230572	0.122430301225309	0.117680625491353	0.32098671487345	0.335127381917867	0.231485339570474	0.127793673535853	0.40416421164975	0.455171642231735
299	Gm26580	0	0	0	0	0	0	0.0213991143248967	0.0335127381917867	0	0	0	0.0239564022227229
300	Gm5696	0	0	0	0	0	0.0196134375818922	0	0.0335127381917867	0	0	0	0
301	Gm28239	0	0	0	0	0	0	0	0	0	0	0	0
302	Rims1	0.0402414802699745	0.0484097763640187	0.0685113155686689	0	0	0	0.213991143248967	0.134050952767147	0.0631323653374021	0	0.022453567313875	0
303	Gm26866	0	0	0	0	0	0	0	0	0	0	0	0
304	Gm7761	0	0	0	0	0	0	0	0	0	0	0.022453567313875	0
305	Gm29506	0	0	0	0	0.0244860602450619	0.0196134375818922	0	0	0	0	0	0.0239564022227229
306	4933415F23Rik	0	0	0	0	0	0	0	0	0	0	0	0
307	Gm24176	0	0	0	0	0	0	0	0	0	0	0	0
308	Gm6420	0.0201207401349872	0.0484097763640187	0	0	0	0.0392268751637845	0.0213991143248967	0	0	0	0.022453567313875	0
309	Mir30a	0.140845180944911	0.193639105456075	0.18269684151645	0.189085414230572	0.0734581807351856	0.254974688564599	0.19259202892407	0.0335127381917867	0.294617704907876	0.170391564714471	0.246989240452625	0.503084446677181
310	Gm27028	3.4607673032178	3.87278210912149	2.94598656945276	2.71022427063821	4.21160236215064	3.76578001572331	4.30122197930423	1.80968786235648	3.38810360644058	3.17354289280703	4.53562059740276	5.07875727121726
311	Mir30c-2	0	0	0	0	0	0	0	0	0	0	0	0
312	Gm29107	0.100603700674936	0.0968195527280373	0.0685113155686689	0.0840379618802544	0.0979442409802475	0.0588403127456767	0.149793800274277	0	0.0631323653374021	0.106494727946545	0.246989240452625	0.287476826672675
313	Gm20954	0	0	0	0	0.0244860602450619	0	0	0	0	0	0.0449071346277501	0
314	Ogfrl1	12.2937722224772	11.9330098737306	8.92930812911652	12.563675301098	12.7082652671871	12.2780119262645	14.7653888841787	13.6396844440572	9.74342838373906	12.4598831697457	10.3286409643825	12.8885443958249
315	Gm7784	0	0.0242048881820093	0	0	0	0	0	0	0	0	0	0
316	Gm28822	0	0	0	0	0	0	0	0	0	0	0	0
317	B3gat2	0.0201207401349872	0	0.0456742103791126	0	0	0.0392268751637845	0.0427982286497934	0.0335127381917867	0	0	0.0449071346277501	0
318	Smap1	19.7585668125575	18.5167394592371	23.5678925556221	26.745081368391	21.8170796783501	19.6330510194741	18.6814268056348	25.6372447167168	19.3395479150242	21.2776466437196	21.735053159831	24.8188327027409
319	Sdhaf4	7.88733013291499	10.287077477354	7.76461576444914	7.50038809781271	8.59460714601672	5.88403127456767	7.96047052886156	6.3003947800559	7.99676627607093	7.71021830332983	7.25250224238163	6.20470817568523
320	Gm26524	0	0	0	0	0	0	0.0213991143248967	0	0	0.0212989455893089	0	0
321	Fam135a	29.6982124392411	25.7297961374759	45.5828619583544	30.8629415005234	35.0395522106835	32.3817854477041	30.1513520837794	37.400215822034	32.660477001216	35.3349507326635	40.3715140303473	41.4206194430879
322	Gm37580	0.0402414802699745	0	0	0.0420189809401272	0.0734581807351856	0.0784537503275689	0	0	0.021044121779134	0.0425978911786178	0	0.0239564022227229
323	Gm26607	0	0	0.0228371051895563	0.0420189809401272	0	0	0	0	0	0	0.022453567313875	0
324	Col9a1	0	0	0	0	0	0.0196134375818922	0	0	0	0	0	0.0239564022227229
325	Col19a1	0	0	0	0.0210094904700636	0	0.0392268751637845	0.0855964572995867	0.134050952767147	0.021044121779134	0	0.112267836569375	0.0479128044454458
326	Gm26418	0	0	0	0	0	0	0	0	0	0	0	0
327	Tubb4b-ps2	0.0603622204049617	0.0242048881820093	0.18269684151645	0.0210094904700636	0.0489721204901238	0	0	0.10053821457536	0.021044121779134	0.0212989455893089	0	0.0239564022227229
328	Gm28439	0.281690361889821	0.290458658184112	0.525253419359795	0.840379618802544	0.367290903675928	0.235361250982707	0.278188486223657	2.17832798246614	0.336705948466144	0.212989455893089	0.493978480905251	0.479128044454458
329	Gm10222	0.0804829605399489	0.0968195527280373	0.0456742103791126	0.0420189809401272	0.0244860602450619	0.0392268751637845	0.0213991143248967	0.30161464372608	0.021044121779134	0.0212989455893089	0.0898142692555001	0.0718692066681687
330	Gm28438	0.321931842159796	0.484097763640187	0.228371051895563	0.420189809401272	0.39177696392099	0.254974688564599	0.19259202892407	0.469178334685014	0.21044121779134	0.212989455893089	0.359257077022	0.335389631118121
331	Gm28437	3.50100878348778	3.96960166184953	3.37989156805433	3.67666083226113	3.57496479577903	2.47129313531842	3.44525740630836	3.65288846290475	2.56738285705435	2.21509034128813	3.12104585662863	3.71324234452205
332	Gm10925	0.885312565939438	1.25865418546449	0.936321312771809	2.52113885640763	1.10187271102778	0.784537503275689	1.02715748759504	3.98801584482262	0.968029601840165	1.06494727946545	1.257399769577	1.4613405355861
333	Gm28661	0.764588125129515	0.750351533642289	1.0961810490987	1.65974974713503	0.832526048332104	0.666856877784336	1.06995571624483	2.64750631715115	0.673411896932289	0.638968367679268	0.943049827182751	0.838474077795302
334	Gm29216	3.50100878348778	3.99380655003154	3.19719472653788	4.95823975093501	3.81982539822965	2.74588126146491	3.35966094900878	5.26149989611051	2.9672211708579	2.89665660014601	3.5027565009645	2.87476826672675
335	Lmbrd1	75.7747073483619	80.7717118633652	90.7089818129177	86.1389109272608	90.8677695694246	95.4193738359057	83.4993440957468	86.8315046549193	90.8895619640799	94.6951120900674	98.7507890464224	99.4669820287455
336	Gm28594	0	0	0	0	0	0	0	0	0	0	0	0
337	Gm28237	0	0	0	0	0	0	0	0	0	0	0	0
338	Gm9443	0	0	0	0	0	0	0	0	0	0	0	0
339	Gm29414	0	0	0	0	0	0	0	0	0	0	0	0
340	Adgrb3	0.0402414802699745	0	0	0	0.0244860602450619	0.0392268751637845	0	0	0	0	0	0
341	Gm15702	0	0	0	0	0	0	0	0	0.021044121779134	0	0	0
342	Gm20172	0	0	0	0	0	0	0	0	0	0	0	0
343	Gm22260	0	0	0	0	0	0	0	0	0	0	0	0
344	Gm37543	0	0	0	0	0	0	0	0	0	0	0	0
345	Gm37331	0	0	0	0	0	0	0	0	0	0	0	0
346	Gm37211	0	0	0	0	0	0	0	0	0	0	0	0
347	Gm37862	0	0	0	0	0	0	0	0	0	0	0	0
348	Gm38286	0	0	0	0	0	0	0	0	0	0	0	0
349	Gm37880	0	0	0	0	0	0.0196134375818922	0	0	0	0	0	0
350	Gm25294	0	0	0	0	0	0	0	0	0	0	0	0
351	Gm37011	0.0201207401349872	0	0	0	0	0	0	0	0	0	0	0
352	Gm29214	0	0	0	0	0	0	0	0	0	0	0	0
353	Gm37051	0	0	0	0	0	0	0	0	0	0	0	0
354	Gm38260	0	0	0	0	0	0	0	0	0	0	0	0
355	Gm37628	0	0	0	0	0	0	0	0	0	0	0.022453567313875	0
356	8030445P17Rik	0	0	0	0	0	0	0	0	0	0	0	0
357	Gm38198	0	0	0	0	0.0489721204901238	0	0	0	0	0	0	0
358	Gm37077	0	0	0	0.0210094904700636	0	0	0	0	0	0	0.022453567313875	0
359	Gm37895	0	0	0	0	0	0	0	0	0	0	0	0
360	Gm36952	0	0	0	0	0	0	0	0.0335127381917867	0	0	0.022453567313875	0
361	Gm37602	0	0	0	0	0	0	0	0	0	0	0	0
362	2900022M07Rik	0	0	0	0	0	0	0	0	0	0	0	0
363	2900002M20Rik	0	0	0	0	0	0	0	0	0	0	0.022453567313875	0
364	Gm9884	0	0	0	0	0	0	0	0	0	0	0	0
365	Gm18443	0	0	0	0	0	0	0	0	0	0	0	0
366	Gm19123	0	0	0	0	0	0	0	0	0	0	0	0
367	Gm24064	0	0	0	0	0	0	0	0	0	0	0	0
368	4931408C20Rik	0	0	0	0	0	0	0	0	0	0	0	0
369	n-R5s209	0	0	0	0	0	0	0	0	0	0	0	0
370	Gm19641	0	0	0	0	0	0	0	0	0	0	0	0
371	Gm5524	30.3420761235607	30.8128226556979	16.3742044209119	21.8498700888662	16.5280906654168	22.202411342702	29.5093786540325	28.2512382956762	29.7142999521372	17.2734448729295	30.53685154687	23.1418845471503
372	Gm18776	0	0	0	0	0	0	0.0427982286497934	0	0	0.0212989455893089	0.0449071346277501	0
373	Gm19028	0	0.0242048881820093	0.0913484207582252	0.0630284714101908	0.171402421715433	0.137294063073246	0.06419734297469	0.0335127381917867	0.0841764871165361	0.0425978911786178	0	0.0239564022227229
374	Gm38089	0	0	0	0	0	0	0	0	0	0	0	0
375	Gm7846	0.22132814148486	0.242048881820093	0.388230788222457	0.147066433290445	0.122430301225309	0.17652093823703	0.149793800274277	0.0670254763835734	0.31566182668701	0.127793673535853	0.22453567313875	0.215607620004506
376	Gm597	0	0	0	0	0	0	0	0	0	0	0	0
377	Gm5697	0	0	0	0	0	0	0	0.0335127381917867	0	0	0	0
378	Gm6462	0	0	0	0	0	0	0	0	0	0	0	0
379	Gm18033	0	0	0	0	0	0	0	0	0	0	0	0
380	Gm25586	0	0	0	0	0	0	0	0	0	0	0	0
381	Gm22679	0	0	0	0	0	0	0	0	0	0	0	0
382	Gm23785	0	0	0	0	0	0	0	0	0	0	0	0
383	Mir6342	0	0	0	0	0	0	0	0	0	0	0	0
384	Gm5525	0.0804829605399489	0.0242048881820093	0.0913484207582252	0.0840379618802544	0.0734581807351856	0.0392268751637845	0.06419734297469	0.0670254763835734	0.0841764871165361	0.0851957823572357	0.112267836569375	0.143738413336337
385	Gm7858	0	0	0	0	0	0	0	0	0	0	0	0
386	Gm23771	0	0	0	0	0	0	0	0	0	0	0	0
387	Gm27430	0	0	0	0	0	0	0	0	0	0	0	0
388	Gm9898	0	0	0	0	0	0	0	0	0	0	0	0
389	Gm6473	0.0201207401349872	0	0.0456742103791126	0.0420189809401272	0.0244860602450619	0.0196134375818922	0	0	0	0.0212989455893089	0	0
390	Gm2914	0	0	0	0.0210094904700636	0	0	0	0	0	0	0	0.0239564022227229
391	Phf3	92.6358875814812	82.853332247018	103.771805981344	105.887831969121	98.5074203658839	104.676916374559	82.6861777514007	93.4335140787013	105.683579574811	97.2935834519631	98.9753247195611	111.037924302321
392	Gm37522	2.79678287876322	2.78356214093107	3.63109972513945	3.44555643709043	3.57496479577903	3.45196501441303	3.10287157711002	2.34589167342507	2.86200056196223	2.74756398102085	4.08654925112525	3.64137313785388
393	Gm37906	3.88330284605254	3.82437233275747	4.1791902496888	5.58852446503692	4.70132356705188	4.53070408141711	4.38681843660382	6.3003947800559	3.91420665091893	4.28108806345109	6.66870949222088	6.8994438401442
394	Ptp4a1	116.358240200631	157.791666058519	105.827145448404	175.21915052033	155.657884977858	143.943018413507	95.482848117689	65.3498394739841	96.403121870213	99.3169832829475	98.0322748923784	141.246947505174
395	Gm5698	0	0	0	0	0	0	0	0	0	0	0	0
396	Gm9458	0	0	0	0	0	0	0	0	0	0	0	0
397	Gm5699	0	0.0242048881820093	0	0	0	0.0196134375818922	0	0	0	0	0.022453567313875	0
398	Gm29669	1.04627848701934	0.871375974552336	0.525253419359795	0.630284714101908	0.563179385636423	0.961058441512719	0.748969001371384	0.5026910728768	0.736544262269691	1.02234938828683	0.875689125241126	0.311433228895398
399	Gm28644	0.281690361889821	0.992400415462383	0.159859736326894	0.315142357050954	0.636637566371609	0.431495626801629	0.299587600548553	0.234589167342507	0.441926557361815	0.106494727946545	0.22453567313875	0.359346033340844
400	Gm27362	0	0	0	0	0	0	0	0	0	0	0	0
401	4931428L18Rik	0	0	0	0	0	0	0	0	0	0.0212989455893089	0	0
402	Gm29128	0.0603622204049617	0.266253770002103	0.0228371051895563	0.105047452350318	0.0979442409802475	0.0980671879094611	0	0.0335127381917867	0.0631323653374021	0.0638968367679267	0.202082105824875	0.191651217781783
403	Gm7893	0	0	0	0	0	0.0392268751637845	0	0	0	0	0	0
404	Lgsn	0	0	0	0	0	0	0	0	0	0	0	0
405	Pih1d3	0	0	0	0	0	0	0	0	0	0	0	0
406	Gm26145	0	0	0	0	0	0	0	0	0	0	0	0
407	Gm4850	0	0	0	0	0	0	0	0	0	0	0	0
408	Gm28645	0	0	0	0	0	0	0	0	0	0	0	0
409	Gm6489	0	0	0	0	0	0	0	0	0	0	0	0
410	Gm10307	0	0	0	0	0	0	0	0	0	0	0	0
411	Gm19680	0.321931842159796	0.242048881820093	0.0685113155686689	0.210094904700636	0.122430301225309	0.156907500655138	0.171192914599173	0.30161464372608	0.189397096012206	0.276886292661016	0.0673607019416251	0.16769481555906
412	Gm23032	0	0	0	0	0	0	0	0.0335127381917867	0	0	0	0
413	Gm7910	0	0	0	0	0	0	0	0	0	0	0	0
414	Khdrbs2	0.0201207401349872	0	0	0.0420189809401272	0	0.0196134375818922	0	0	0	0	0	0
415	Gm25814	0	0	0	0	0	0	0	0	0	0	0	0
416	Gm37999	0	0	0	0	0	0	0	0	0	0	0	0
417	Gm37110	0	0	0	0	0.0244860602450619	0	0.0213991143248967	0.0670254763835734	0	0.0212989455893089	0	0.0239564022227229
418	Gm37911	0	0	0	0	0	0	0	0	0	0	0	0
419	Gm9839	0	0	0	0	0	0	0	0	0	0	0	0
420	Gm37792	0	0	0	0	0	0	0	0	0	0	0	0
421	Gm5415	0	0	0.0228371051895563	0	0	0.0196134375818922	0	0	0	0.0212989455893089	0	0
422	Gm24732	0	0	0	0	0	0	0	0	0	0	0	0
423	Gm37426	0	0	0	0	0	0	0	0	0	0	0	0
424	Gm23024	0	0	0	0	0	0	0	0	0	0	0.022453567313875	0
425	Gm37151	0.0201207401349872	0	0	0	0	0	0	0	0	0	0	0
426	Gm28624	0	0	0	0	0	0	0	0	0	0	0	0
427	Gm37724	0	0	0	0	0	0	0	0	0	0	0	0
428	Gm7114	0.0402414802699745	0.0242048881820093	0.0456742103791126	0.0630284714101908	0.0489721204901238	0.0392268751637845	0.0855964572995867	0	0.0420882435582681	0.0851957823572357	0.0673607019416251	0.0479128044454458
429	Gm4785	0	0	0	0	0	0	0	0	0	0	0	0
430	Gm24901	0	0	0	0	0	0	0	0	0	0	0	0
431	Gm37591	0	0	0	0	0	0	0	0	0	0	0	0
432	Gm2987	0	0	0	0	0	0	0	0	0	0	0	0
433	Gm25792	0	0	0	0	0	0	0	0	0	0	0	0
434	Gm18799	0	0	0	0	0	0	0	0	0	0	0	0
435	Gm7933	0	0.0484097763640187	0	0	0	0	0	0	0	0	0	0
436	Gm23453	0	0	0	0	0	0	0	0	0	0	0	0
437	Prim2	4.50704579023714	5.08302651822196	3.6082626199499	3.97079369884202	3.20767389210311	3.80500689088709	4.79340160877686	4.55773239408299	4.22986847760594	4.87745853995174	4.76015627054151	3.976762768972
438	Gm29228	0.0201207401349872	0.0242048881820093	0	0	0	0	0.0213991143248967	0.0335127381917867	0	0	0.0449071346277501	0.0239564022227229
439	Gm37618	0.321931842159796	0.121024440910047	0.388230788222457	0.420189809401272	0.440749084411114	0.392268751637845	0.556376972447314	0.536203811068587	0.21044121779134	0.319484183839634	0.449071346277501	0.622866457790796
440	Gm17813	0	0	0	0	0	0	0	0	0	0	0	0
441	1700001G17Rik	0	0	0.0228371051895563	0	0.0244860602450619	0.0196134375818922	0.0855964572995867	0.0670254763835734	0.168352974233072	0	0.0673607019416251	0.0239564022227229
442	Gm38173	0	0	0	0	0	0	0	0	0	0	0	0
443	Rab23	19.4969971908026	19.8722131974297	6.14318129599065	13.1309315437898	12.0226555803254	8.96334097492475	16.8625020880186	14.0418373023586	8.88061939079456	10.0957002093324	12.7311726669671	7.16296426459415
444	Bag2	3.31992212227289	4.04221632639556	2.07817657224962	3.04637611815922	2.49757814499631	2.88317532453816	4.08723083605526	4.08855405939798	4.48239793895555	3.00315132809256	3.07613872200088	3.32993990895848
445	Gm37905	0	0	0	0	0	0.0196134375818922	0.0213991143248967	0	0	0	0	0
446	Zfp451	26.6197391985881	28.489153390225	39.8507485557758	40.1491362882916	38.5655448859725	33.8920201415098	32.2698644019442	34.7527095048828	31.4399179380262	31.6928310368917	42.2351601173989	43.9120852742511
447	Gm15455	0.0201207401349872	0.0484097763640187	0	0.0630284714101908	0.122430301225309	0.0588403127456767	0.0213991143248967	0.134050952767147	0.0631323653374021	0.127793673535853	0.022453567313875	0
448	Bend6	0.160965921079898	0.0968195527280373	0.137022631137338	0.315142357050954	0.244860602450619	0.196134375818922	0.213991143248967	0.234589167342507	0.31566182668701	0.255587347071707	0.112267836569375	0.239564022227229
449	Gm37067	0	0.072614664546028	0	0.0210094904700636	0.0489721204901238	0.0784537503275689	0.0427982286497934	0	0.10522060889567	0.0425978911786178	0	0
450	Dst	179.698330145571	212.591532902588	170.707361291933	195.514318314412	299.170684074166	179.855222625952	221.266842119432	182.409833977895	178.391020321719	221.743322530295	237.603649315426	236.785079569393
451	Gm37354	0.0201207401349872	0	0.0913484207582252	0.0210094904700636	0.0734581807351856	0.0588403127456767	0.0427982286497934	0.0670254763835734	0.0631323653374021	0.0212989455893089	0.112267836569375	0
452	Gm28631	0	0	0	0	0	0	0	0	0	0	0	0
453	Gm23792	0	0	0	0	0	0	0	0	0	0	0	0
454	Gm38157	0.120724440809923	0.193639105456075	0.0913484207582252	0.336151847521018	0.146916361470371	0.215747813400815	0.44938140082283	0.167563690958933	0.231485339570474	0.425978911786178	0.31434994239425	0.383302435563567
455	Mir6896	0	0	0	0.0210094904700636	0	0	0.0427982286497934	0	0.0420882435582681	0	0.022453567313875	0.0479128044454458
456	Gm26788	0	0	0	0.0210094904700636	0	0.0588403127456767	0	0	0	0	0.0898142692555001	0
457	A930005N03Rik	0	0.0484097763640187	0.0228371051895563	0	0.0734581807351856	0.0588403127456767	0.0855964572995867	0.0670254763835734	0	0.0425978911786178	0.0449071346277501	0.0239564022227229
458	Gm37958	0	0	0	0	0	0	0	0	0	0	0	0
459	Gm37385	0	0	0	0	0	0	0	0.0335127381917867	0	0	0	0
460	Gm5266	0	0	0	0	0	0	0	0	0	0	0	0
461	Gm3052	0.0201207401349872	0.0968195527280373	0.0456742103791126	0.0840379618802544	0.0734581807351856	0.0980671879094611	0.106995571624483	0.167563690958933	0.0420882435582681	0.127793673535853	0.202082105824875	0.0718692066681687
462	Gm37233	0.865191825804451	0.411483099094159	1.27887789061515	1.63874025666496	0.979442409802475	0.902218128767043	1.43374065976808	1.67563690958933	1.40995615920198	1.25663778976923	1.90855322167938	1.1499073066907
463	Mir5103	0	0	0	0	0	0	0	0	0	0	0	0
464	Ccdc115	8.43059011655965	7.01941757278271	10.756276544281	7.71048300251334	8.96189804969265	10.4147353559848	8.79503598753253	7.3057769258095	10.1643108193217	11.7144200741199	10.0142910219883	8.09726395128034
465	Gm28306	0	0	0	0	0.0244860602450619	0	0	0	0	0	0	0
466	Imp4	25.7545473727837	25.1488788211077	29.7339109568023	26.2408535971094	30.1423401616712	28.6944591823083	30.7933255135263	23.4589167342507	29.987873535266	30.6065848118369	30.3347694410452	28.4122930361494
467	Ptpn18	1.79074587201386	1.50070306728458	1.96399104630184	2.43710089452738	2.30168966303582	1.56907500655138	2.76048574791167	2.71453179353472	3.07244177975357	2.32158506923467	2.76178877960663	2.97059387561764
468	Gm28417	0.261569621754834	0.193639105456075	0.114185525947782	0.210094904700636	0.244860602450619	0.137294063073246	0.38518405784814	0.30161464372608	0.505058922699217	0.255587347071707	0.246989240452625	0.359346033340844
469	4930568A12Rik	0.0201207401349872	0.0484097763640187	0	0	0	0.0196134375818922	0.0213991143248967	0	0.021044121779134	0	0.0449071346277501	0.0718692066681687
470	Prss39	0	0	0	0	0	0	0.0213991143248967	0	0.0420882435582681	0	0	0
471	Gm28416	0	0	0	0	0	0	0	0	0	0	0	0
472	Cfc1	0	0	0	0	0	0	0	0	0	0	0	0
473	Gm28419	0	0	0	0	0	0	0	0	0	0	0	0
474	Prss40	0	0	0	0	0	0	0	0	0	0	0	0
475	1700101I19Rik	0	0	0	0	0	0	0	0	0	0	0	0
476	Amer3	0	0	0	0	0	0	0	0	0	0	0	0
477	Gm28418	0	0	0	0	0	0	0	0	0	0	0	0
478	Gm36984	0	0	0	0	0	0	0	0	0	0	0	0
479	Gm29730	0	0	0	0	0	0	0	0	0	0	0	0
480	AA619741	0	0	0	0	0	0	0	0	0	0	0	0
481	Arhgef4	0.442656282969719	0.266253770002103	0.479579208980682	0.567256242691717	0.367290903675928	0.35304187647406	0.556376972447314	0.536203811068587	0.715500140490557	0.575071530911341	0.40416421164975	0.527040848899904
482	Gm37224	0	0	0	0	0	0	0	0	0	0	0	0
483	Gm37845	0	0	0	0.0210094904700636	0	0	0	0	0	0	0	0
484	Gm38336	0.382294062564757	0.677736869096261	0.730787366065802	1.07148401397324	0.661123626616671	0.470722501965414	0.663372544071797	0.670254763835734	0.862808992944495	0.78806098680443	0.628699884788501	1.24573291558159
485	Fam168b	63.2193655041299	59.737664033199	78.0572255379035	71.012077788815	71.1564910721498	62.056916509107	70.7454719581084	60.3564414834078	70.9818227610191	74.5676085081705	80.8103887626362	80.0862526305627
486	Gm37127	0.0201207401349872	0	0	0	0	0	0	0	0	0	0	0.0239564022227229
487	Plekhb2	17.4648024371689	17.1370608328626	18.3153583620242	16.849611356991	17.3361306535038	13.827473495234	20.3291586086518	16.0526015938658	18.2031653389509	22.8324696717392	17.4464218028809	18.8776449515057
488	Gm19430	0	0	0	0	0	0	0	0	0	0	0	0
489	Gm37670	0.0201207401349872	0.0242048881820093	0	0.0210094904700636	0.0489721204901238	0.0392268751637845	0.0213991143248967	0.0335127381917867	0.021044121779134	0.0851957823572357	0	0
490	Gm8009	0	0	0.0228371051895563	0	0	0	0	0	0	0	0	0
491	Gm38027	0	0	0	0	0	0	0	0	0	0	0	0
492	Gm25096	0	0	0	0	0	0	0	0	0	0	0	0
493	Gm37068	0	0	0	0	0	0	0.0213991143248967	0	0	0	0.0449071346277501	0
494	Gm25634	0	0	0	0	0	0	0	0	0	0	0	0
495	Gm28415	0	0	0	0	0	0	0	0	0	0	0	0
496	1110002O04Rik	0	0	0	0	0.0489721204901238	0	0	0	0	0	0	0
497	Gm8022	0	0	0	0.0210094904700636	0	0	0	0	0	0	0	0
498	Gm37146	0	0	0	0	0	0	0	0	0	0	0	0
499	Gm33222	0	0	0	0	0	0.0196134375818922	0	0	0	0	0	0
500	4930535G08Rik	0	0	0	0	0	0	0	0	0	0	0	0
501	Gm38049	0	0	0	0.0210094904700636	0.0244860602450619	0	0	0	0	0	0.022453567313875	0
502	Hs6st1	78.5312487468552	81.7883171670095	85.593470250457	124.208107659016	117.533089176297	91.5162997571091	58.4195821069679	88.0714759680154	77.6948976085628	81.9370436820714	81.7085314551912	97.095298208696
503	Gm37335	0.0201207401349872	0	0	0.0420189809401272	0.0244860602450619	0.0392268751637845	0.0213991143248967	0.0335127381917867	0.021044121779134	0.0425978911786178	0.0898142692555001	0
504	Gm33280	0.36217332242977	0.338868434548131	0.548090524549351	0.378170828461145	0.710095747106794	0.608016565038659	1.00575837327014	0.837818454794667	1.0522060889567	0.830658877983048	0.538885615533001	0.814517675572579
505	Uggt1	178.450844257202	137.895247972907	148.897925835907	131.561429323538	128.209011443144	105.481067315416	120.070430476995	106.134841853388	86.4071640251243	135.993767587737	94.5519719587277	116.619766020215
506	Mir6897	0	0	0.0228371051895563	0.0210094904700636	0	0	0.0213991143248967	0.0670254763835734	0	0	0.0898142692555001	0.0718692066681687
507	Neurl3	5.57344501739146	3.80016744457547	6.78262024129822	7.16423625029169	6.46431990469634	5.25640127194712	7.87487407156198	7.03767502027521	7.23917789202211	8.73256769161666	7.31986294432326	8.38474077795302
508	Arid5a	1.28772736863918	1.71854706092266	2.30654762414519	4.07584115119234	3.47702055479879	2.7654946990468	4.10862995038016	3.38478655737046	3.45123597177798	3.72731547812906	4.64788843397213	5.39019050011265
509	4930403P22Rik	0.0201207401349872	0	0	0.0210094904700636	0	0	0	0	0.021044121779134	0.0425978911786178	0.0673607019416251	0.0239564022227229
510	Kansl3	50.7243858803028	59.2777711577409	50.9267445727106	66.9152271471526	63.2230075527498	55.5844821070826	67.1932189801756	63.9087917317372	65.5524393420025	57.2515657440624	71.9187761063417	72.9951575726367
511	Mir6898	0.0603622204049617	0.0484097763640187	0.0456742103791126	0.126056942820382	0.146916361470371	0.0196134375818922	0.06419734297469	0.0335127381917867	0.0631323653374021	0.106494727946545	0.112267836569375	0.143738413336337
512	Fer1l5	0.0201207401349872	0	0	0	0	0.0392268751637845	0.06419734297469	0.0670254763835734	0.021044121779134	0.0212989455893089	0	0
513	Lman2l	9.39638564303904	8.88319396279743	15.9631365274999	13.5931403341312	11.0432131705229	8.11996315890338	10.7423553910981	16.5888054049344	9.9538696015304	13.1201504830143	12.8883476381643	13.3676724402794
514	Cnnm4	8.26962419547975	8.20545709370117	7.76461576444914	6.99616032653118	6.09702900102041	4.58954439416278	6.86911569829183	6.63552216197377	4.04047138159373	4.83486064877312	4.17636352038075	5.10271367343998
515	Gm37909	0.181086661214885	0.169434217274065	0.274045262274676	0.441199299871336	0.220374542205557	0.215747813400815	0.6419734297469	0.30161464372608	0.399838313803547	0.0851957823572357	0.2694428077665	0.431215240009012
516	AC084391.1	0	0	0	0	0	0	0	0	0	0	0	0
517	Cnnm3	11.2474937354579	10.6501508000841	14.5243989005578	15.2738995717362	15.4751900748791	8.64952597361447	12.3258898511405	19.1022607693184	10.837722716254	12.2894916050312	14.2131081096829	11.5948986757979
518	Gm38033	0	0	0	0	0	0	0	0	0	0	0	0
519	Ankrd23	0.382294062564757	0.290458658184112	0.61660184011802	0.52523726175159	18.3890312440415	0.52956281471109	0.6419734297469	0.837818454794667	0.547147166257485	0.830658877983048	1.03286409643825	0.718692066681687
520	Gm42417	0	0.0242048881820093	0.0685113155686689	0.0210094904700636	0	0	0.0213991143248967	0	0.0420882435582681	0.0212989455893089	0	0
521	Ankrd39	1.77062513187888	2.49310348274696	3.65393683032901	2.5421483468777	2.44860602450619	1.72598250720652	3.40245917765857	3.35127381917867	2.33589751748388	2.93925449132463	3.16595299125638	3.47367832229482
522	Sema4c	3.36016360254287	3.84857722093948	5.93764734928464	4.39098350824329	5.21553083219818	4.00114126670602	5.67076529609762	5.69716549260374	5.42938341901658	5.79331320029203	5.79302036697976	7.09109505792598
523	D430040D24Rik	0.321931842159796	0.266253770002103	0.525253419359795	0.378170828461145	0.587665445881485	0.392268751637845	0.38518405784814	0.30161464372608	0.505058922699217	0.340783129428943	0.471524913591376	0.431215240009012
524	Fam178b	0.0201207401349872	0.072614664546028	0	0.0630284714101908	0.0489721204901238	0.0196134375818922	0.0213991143248967	0.0335127381917867	0	0.0212989455893089	0.0449071346277501	0.0239564022227229
525	Gm6428	0	0	0	0	0	0	0	0	0	0	0	0
526	Gm24133	0	0	0	0	0	0	0	0	0	0	0	0
527	Cox5b	174.466937710474	171.104354558624	115.78412331105	115.825320961461	137.783060998963	122.838959575391	144.679411950626	109.150988290649	150.570691329704	106.153944817116	120.171492263859	113.026305686807
528	Actr1b	54.3461191046005	54.1463348631549	57.1384371842699	47.6285148956342	57.4932694554053	52.956281471109	55.2739123012081	39.7796202336508	47.3282298812724	57.571049927902	45.2663917047721	49.2064501654729
529	4933424G06Rik	0.0201207401349872	0.0968195527280373	0	0.0840379618802544	0.0244860602450619	0	0	0.10053821457536	0.021044121779134	0	0	0
530	Gm33533	0	0	0	0	0	0	0	0	0	0	0	0
531	Zap70	15.3923662032652	19.3639105456075	9.47739865366587	13.7191972769515	14.2019149421359	16.9656235083368	20.0295710081033	10.4894870540292	16.8773856668655	12.5663778976923	12.7985333689088	12.2417215358114
532	Gm18828	0	0	0	0	0	0	0	0	0	0	0	0
533	Tmem131	40.5835328522692	50.0315038722133	54.7862153497456	68.9111287418086	64.0065614805917	49.3081820808771	46.2006878274519	61.1607472000107	49.0117596236032	52.0120251290924	55.3031362940742	55.7944607767217
534	Gm37506	0.0201207401349872	0.193639105456075	0.159859736326894	0.189085414230572	0.146916361470371	0.254974688564599	0.213991143248967	0	0.0631323653374021	0.0851957823572357	0.2694428077665	0.239564022227229
535	Gm38115	1.60965921079898	2.61412792365701	2.94598656945276	3.04637611815922	3.0852435908778	2.45167969773653	3.40245917765857	2.61399357895936	1.40995615920198	1.98080193980573	3.43539579902288	4.31215240009012
536	F830112A20Rik	2.23340215498358	3.34027456911729	3.67677393551857	4.15987911307259	4.06468600068027	3.33428438892168	4.08723083605526	4.39016870312406	2.50425049171695	2.59847136189569	4.26617778963625	4.24028319342196
537	Rpl12-ps1	0.0603622204049617	0	0.0456742103791126	0	0	0	0	0	0.021044121779134	0	0.022453567313875	0.0239564022227229
538	n-R5s210	0	0	0	0	0	0	0	0	0	0	0	0
539	Vwa3b	1.34808958904414	3.04981591093318	0.753624471255358	0.924417580682799	1.07738665078272	1.31410031798678	1.56213534571746	1.13943309852075	1.17847081963151	0.681566258857885	1.077771231066	1.55716614447699
540	Gm37020	0	0	0	0	0	0	0	0	0	0	0	0
541	Cnga3	0	0	0	0	0.0979442409802475	0	0	0	0.021044121779134	0	0	0
542	1700074A21Rik	0	0	0	0	0	0	0	0	0	0	0	0
543	Inpp4a	25.4728570108938	27.2062943165785	26.9249470184869	42.5862371828189	43.511729055475	27.2430648012483	41.3430888757004	56.9716549260374	38.0688162984535	35.7183317532711	50.5429800235327	40.8696221919653
544	4930439A04Rik	0	0	0	0	0	0	0	0	0	0	0	0
545	Gm37135	0	0	0	0	0	0	0	0.0670254763835734	0	0	0	0
546	Coa5	73.4407014927034	76.1485782206014	81.3000944748205	87.6305847506353	83.0077442307598	76.0412975049962	76.8228204263791	72.9237183053279	84.471104821444	77.911542965692	85.884894975572	80.7091190883535
547	Unc50	19.3360312697227	17.9116172546869	21.3755304574247	17.9210953709643	20.1520275816859	18.3974044518149	17.0764932312675	12.9694296802215	18.4136065567423	21.1711519157731	18.0526681203555	17.2965224048059
548	Mgat4a	3.44064656308282	3.3644794572993	3.85947077703502	5.29439159845603	5.24001689244324	4.09920845461548	5.62796706744783	4.35665596493227	5.32416281012091	4.49407751934418	5.54603112652713	7.35461548237593
549	4930594C11Rik	0.120724440809923	0.0484097763640187	0.0913484207582252	0.189085414230572	0.244860602450619	0.0980671879094611	0.19259202892407	0.167563690958933	0.189397096012206	0.0851957823572357	0.291896375080375	0.311433228895398
550	Gm43213	0.0402414802699745	0.0968195527280373	0.114185525947782	0.0420189809401272	0.0734581807351856	0.0392268751637845	0.235390257573863	0.0335127381917867	0.0420882435582681	0.0851957823572357	0.13472140388325	0.0718692066681687
551	2010300C02Rik	0.120724440809923	0.0968195527280373	0.159859736326894	0.168075923760509	0.342804843430866	0.17652093823703	0.38518405784814	0.167563690958933	0.147308852453938	0.170391564714471	0.13472140388325	0.0718692066681687
552	4930556I23Rik	0	0	0	0	0.0244860602450619	0	0	0	0	0	0	0
553	4930470B04Rik	0	0	0	0	0	0	0	0	0	0	0	0
554	Gm19863	0	0	0	0.0630284714101908	0.0489721204901238	0.0196134375818922	0	0.0335127381917867	0	0.0425978911786178	0.0673607019416251	0
555	Tsga10	2.45473029646844	2.29946437729089	3.33421735767522	3.4665659275605	4.2360884223957	3.09892313793897	3.33826183468388	2.61399357895936	2.86200056196223	2.53457452512776	3.70483860678938	3.1382886911767
556	Gm26805	0.0201207401349872	0.0242048881820093	0.0456742103791126	0	0.0489721204901238	0.0588403127456767	0.0213991143248967	0.0670254763835734	0.021044121779134	0.0638968367679267	0.0449071346277501	0.0479128044454458
557	Lipt1	6.63984424454579	5.20405095913201	5.29820840397706	6.26082816007896	5.38693325391361	5.51137596051172	6.84771658396694	6.19985656548054	5.89235409815753	6.2192921120782	7.02796656924288	4.16841398675379
558	Mitd1	7.38431162954031	6.39009048005046	9.15767918101208	8.90802395930697	8.8639538087124	8.41416472263177	10.143180190001	8.74682466805633	9.78551662729732	10.8837611961369	11.0247015511126	9.77421210687095
559	Mrpl30	35.8551589205472	34.0320727839051	28.5692185921349	28.8250209249273	32.1257110415212	27.9099216790326	33.8533988619865	28.9550057977037	33.2497124110318	29.2860501852998	27.483166392183	27.8133829805813
560	Lyg2	0	0	0	0	0	0	0	0	0	0	0	0
561	Gm15457	0.0201207401349872	0	0	0	0	0	0	0	0	0	0	0
562	Lyg1	0	0	0	0	0	0	0	0	0	0	0	0
563	Gm23409	0	0	0	0	0	0	0	0	0	0	0	0
564	Txndc9	38.6318210591755	33.596384796629	40.558698816652	34.8547446898355	36.9739509700434	38.7169257866553	39.973545558907	40.9525660703633	37.837330958883	39.7012345784718	44.9295881950639	38.8812408074793
565	Eif5b	41.9115017011784	35.7748247330098	50.4014911533508	47.880628781275	46.9887496102737	41.4235801729564	43.3974038508905	59.3510593376542	43.9401262748319	46.8363813508903	51.5758441199709	55.8423735811671
566	Rev1	25.171045908869	27.3273187574885	23.6135667660012	32.3966343048381	35.3823570541144	34.0097007670011	23.4962275287366	26.3410122187443	34.0283449168597	28.3488965793702	33.4558152976738	41.2289682253061
567	Gm37062	1.569417730529	2.00900571910677	1.59859736326894	2.18498700888662	2.76692480769199	2.19670500917193	1.54073623139256	1.07240762213717	2.1044121779134	1.6826167015554	1.99836749093488	2.39564022227229
568	Gm5099	0	0	0	0	0	0	0	0	0	0	0	0
569	Aff3	0.744467384994527	0.847171086370327	1.0961810490987	2.5421483468777	1.32224725323334	0.88260469118515	1.64773180301704	1.47456048043861	2.46216224815868	1.61871986478748	1.99836749093488	1.70090455781333
570	Gm16150	0	0	0	0	0	0	0	0	0	0	0	0
571	Gm16151	0.100603700674936	0.0484097763640187	0.0685113155686689	0.105047452350318	0.0244860602450619	0.0196134375818922	0.0427982286497934	0	0.0420882435582681	0.0212989455893089	0.0898142692555001	0.0479128044454458
572	Gm16152	0	0	0	0	0	0	0	0	0.021044121779134	0.0425978911786178	0	0
573	Gm34727	0	0	0	0	0	0	0	0	0	0	0	0
574	Gm38135	0	0	0	0	0	0	0	0	0	0	0	0
575	2610300A13Rik	0	0	0	0	0	0	0	0	0	0	0	0
576	Lonrf2	0.0201207401349872	0	0	0.0840379618802544	0.146916361470371	0.117680625491353	0.0427982286497934	0	0.021044121779134	0	0.0898142692555001	0.0958256088908916
577	Chst10	0.0603622204049617	0.0242048881820093	0.0456742103791126	0.357161337991081	0.0734581807351856	0.0784537503275689	0.299587600548553	0.40215285830144	0.336705948466144	0.212989455893089	0.449071346277501	0.383302435563567
578	Gm37707	0	0	0	0	0	0	0	0	0	0	0	0
579	Gm6621	0	0	0	0	0	0	0	0	0	0	0	0
580	Nms	0	0	0	0	0	0	0	0	0	0	0	0
581	Pdcl3	10.0804908076286	9.97241393098785	8.38121760456717	7.7945209643936	8.57012108577166	8.72797972394204	9.56540410322881	7.64090430772737	8.64913405122409	7.77411514009775	9.78975534884951	9.15134564908015
582	Gm37309	0.764588125129515	0.847171086370327	1.05050683871959	1.32359789961401	1.00392847004754	1.07873906700407	1.15555217354442	1.13943309852075	1.24160318496891	0.97975149710821	1.36966760614638	1.12595090446798
583	Gm37821	0	0	0	0	0	0	0	0	0	0	0	0
584	Gm37091	0	0	0	0	0	0	0	0	0	0	0	0
585	Mir6349	0	0	0	0	0	0	0	0	0	0	0	0
586	Npas2	0.261569621754834	0.121024440910047	2.19236209819741	0.714322675982163	0.195888481960495	0.137294063073246	0.620574315422004	1.17294583671253	0.273573583128742	0.489875748554105	0.493978480905251	0.191651217781783
587	Gm20428	0	0.0242048881820093	0	0	0	0	0	0	0	0	0	0
588	Gm3617	0.0201207401349872	0	0.0685113155686689	0	0	0	0.0213991143248967	0	0	0.0212989455893089	0	0.0239564022227229
589	Rpl31	137.022240319263	121.290694680049	99.2728962590013	107.211429868735	94.1244155820179	103.558950432391	107.72314151153	94.3048452716878	115.363875593213	92.4800217487793	87.0973876105212	90.9385028374562
590	Tbc1d8	23.0181267144254	35.8232345093738	29.0944720114947	39.7289464788903	50.3678259240923	36.755582028466	22.6188638414158	27.5139580554569	29.3355057601128	20.6599772216296	27.9771448730883	31.2631049006534
591	Gm37265	0.462777023104706	0.169434217274065	0.411067893412014	0.840379618802544	0.905984229067289	0.980671879094612	0.984359258945247	0.603229287452161	0.462970679140949	0.276886292661016	0.538885615533001	0.958256088908916
592	Gm24826	0	0	0	0.0210094904700636	0.0244860602450619	0	0	0	0	0	0	0
593	Cnot11	12.4748588836921	11.0132241228142	13.8621228500607	11.7653146632356	12.5368628454717	12.2780119262645	14.1662136830816	14.2094009933176	14.0153851049033	13.6100262315684	14.9989829656685	15.3800102269881
594	Gm15832	2.69617917808829	3.1224305754792	2.46640736047208	3.10940458956941	2.91384116916236	3.09892313793897	2.99587600548553	1.87671333874006	2.44111812637955	2.17249245010951	3.99673498186975	3.61741673563116
595	Snord89	0.543259983644655	1.21024440910047	0.913484207582252	0.777351147392354	0.612151506126547	0.902218128767043	1.39094243111828	1.70914964778112	1.07325021073584	1.12884411623337	0.965503394496626	0.694735664458964
596	Rnf149	73.2596148314885	67.33799892235	58.1661069177999	57.9441747164354	57.2973809734448	62.4099583855811	59.5323360518626	52.0787951500365	57.3662759699194	61.5539527531028	63.9253061426022	57.1120628989714
597	Gm23722	0.623742944184604	0.847171086370327	0.570927629738908	0.693313185512099	0.685609686861733	0.764924065693797	0.620574315422004	0.837818454794667	0.673411896932289	1.00105044269752	1.12267836569375	0.550997251122627
598	Gm5100	0	0	0	0.0210094904700636	0	0	0.0213991143248967	0	0	0	0	0
599	Creg2	0	0.0484097763640187	0	0.0840379618802544	0	0	0.0855964572995867	0.0335127381917867	0.126264730674804	0.0212989455893089	0.022453567313875	0.143738413336337
600	D930019O06Rik	0	0	0	0.0420189809401272	0	0	0	0	0.0631323653374021	0	0	0
601	Rfx8	0.0603622204049617	0.0242048881820093	0.0228371051895563	0.0210094904700636	0	0.0392268751637845	0.106995571624483	0.10053821457536	0.0841764871165361	0	0.157174971197125	0.0718692066681687
602	Gm3646	0	0	0	0	0	0	0	0	0	0	0	0
603	1700066B17Rik	0	0	0	0	0	0	0.0213991143248967	0	0	0	0	0
604	Map4k4	18.2092698221634	19.9206229737937	42.7282238096599	23.9928381168126	22.8454942086427	23.1634697842147	31.884680344096	30.0944388962245	28.262255549377	28.6470818176205	30.1102337679064	25.3698299538636
605	4930456G14Rik	0	0	0	0	0	0	0	0	0.0420882435582681	0	0	0
606	Il1r2	0.0804829605399489	0.217843993638084	0.0685113155686689	0.0630284714101908	0.0489721204901238	0.0196134375818922	0.12839468594938	0.0670254763835734	0.126264730674804	0.0638968367679267	0.157174971197125	0.239564022227229
607	Gm16894	0	0	0.0456742103791126	0.0420189809401272	0.0734581807351856	0	0	0	0	0	0.022453567313875	0
608	Gm37347	0.0402414802699745	0	0.0456742103791126	0.0420189809401272	0.0489721204901238	0.0784537503275689	0.0427982286497934	0.0335127381917867	0.021044121779134	0.0425978911786178	0	0.119782011113615
609	Il1r1	28.370243590332	41.8260467785121	42.0659477591627	34.3084979376139	58.3747676242275	45.6993095658089	33.1900263179147	41.4887698814319	30.0930941441617	31.4159447442307	36.1726969426527	32.7963146429077
610	Gm38070	12.535221104097	23.0188486610909	7.49057050217447	9.13912835447767	12.7817234479223	10.0420800419288	6.4625325261188	10.8246144359471	6.01861882883233	7.51852779302605	9.45295183914139	7.47439749348955
611	Il1rl2	0.281690361889821	0.411483099094159	0.776461576444914	0.651294204571972	0.563179385636423	0.627630002620551	0.984359258945247	0.837818454794667	1.22055906318977	0.809359932393739	1.1675855003215	1.03012529557709
612	Gm17970	0	0.145229329092056	0.0228371051895563	0	0.0489721204901238	0.0784537503275689	0.0855964572995867	0.0670254763835734	0.0420882435582681	0.0638968367679267	0.0673607019416251	0
613	Il1rl1	0.0603622204049617	0.0242048881820093	0.274045262274676	0.462208790341399	0.220374542205557	0.0784537503275689	0.149793800274277	0.0670254763835734	0.10522060889567	0.0212989455893089	0.2694428077665	0.263520424449952
614	Il18r1	0.603622204049617	0.653531980914252	1.00483262834048	1.36561688055413	0.318318783185804	0.647243440202444	1.64773180301704	0.971869407561814	1.34682379386458	1.36313251771577	1.93100678899325	1.29364572002704
615	Il18rap	0.824950345534476	1.21024440910047	1.32455210099427	1.72277821854522	1.15084483151791	1.27487344282299	1.54073623139256	1.10592036032896	1.76770622944726	2.19379139569882	2.26781029870138	2.06025059115417
616	Gm35801	0	0	0	0	0	0	0	0	0	0	0	0
617	Slc9a4	0	0	0	0.0210094904700636	0.0734581807351856	0	0.25678937189876	0	0	0	0.022453567313875	0.143738413336337
618	Gm37435	0	0	0	0.0210094904700636	0.171402421715433	0.0196134375818922	0	0	0	0	0	0
619	Slc9a2	0.100603700674936	0.0484097763640187	0.228371051895563	0.0840379618802544	1.51813573519384	0.0784537503275689	0.171192914599173	0.10053821457536	0.189397096012206	0	0.22453567313875	0.119782011113615
620	Gm37623	0	0	0	0	0	0	0	0	0	0	0	0
621	Gm37915	0.0201207401349872	0	0	0	0	0	0.0213991143248967	0.0335127381917867	0	0.0212989455893089	0	0
622	Mfsd9	3.98390654672747	2.97720124638715	2.78612683312587	3.02536662768916	2.25271754254569	2.35361250982707	3.8518405784814	2.84858274630187	2.35694163926301	3.5782228590039	3.12104585662863	1.55716614447699
623	Tmem182	0.0201207401349872	0.0484097763640187	0.0456742103791126	0.126056942820382	14.4467755445865	0	0.0213991143248967	0.0670254763835734	0.0841764871165361	0.0638968367679267	1.616656846599	0.0718692066681687
624	Gm5973	0	0	0	0	0	0.0196134375818922	0	0	0	0	0	0
625	4930448I06Rik	0	0	0	0	0	0	0	0	0	0	0	0
626	Gm28634	0	0	0	0	0	0	0.06419734297469	0.0335127381917867	0.021044121779134	0.0212989455893089	0	0
627	Gm29260	0	0	0	0	0	0.0196134375818922	0	0	0	0	0	0
628	Gm5267	0	0	0	0	0	0	0	0	0	0	0	0.0239564022227229
629	Gm8176	0	0	0	0	0	0	0	0	0	0	0	0
630	Gm9915	0	0	0	0	0	0	0	0	0	0	0	0
631	Gm29664	0	0	0	0	0	0	0	0	0	0	0	0
632	Gm28175	0	0	0	0	0	0	0	0	0.021044121779134	0	0	0
633	Gm28140	0	0	0	0	0	0	0	0	0	0	0	0
634	Gm37047	0	0	0	0	0.0244860602450619	0	0	0	0	0	0	0
635	Pantr1	0	0	0	0	0	0	0	0	0	0	0	0
636	4930420N18Rik	0	0	0	0	0	0	0	0	0	0	0	0
637	Gm20646	0	0	0	0	0	0	0	0	0	0	0	0
638	Pou3f3	0	0	0	0.0210094904700636	0	0	0	0.10053821457536	0	0	0	0
639	Pantr2	0	0	0	0	0	0	0	0	0	0	0	0
640	Dalir	0	0	0	0	0	0	0	0	0	0	0	0
641	Mrps9	23.9034392803648	24.9552397156516	23.2938472933474	22.122993464977	24.8778372089829	24.4971835397834	23.4320301857619	21.1800505372092	26.9364758772916	24.6002821556518	29.2345446426653	26.5916064672224
642	Gm23126	0	0	0	0	0	0	0	0	0	0	0	0
643	Gpr45	0	0	0	0	0.0489721204901238	0	0.0427982286497934	0	0.021044121779134	0	0.022453567313875	0
644	Gm24001	0	0	0	0	0	0	0	0	0	0	0	0
645	Tgfbrap1	31.488958311255	28.2471045084049	45.6285361687335	40.6953830405132	41.4793860551348	31.8718360705749	30.1513520837794	36.8640120109654	29.4828146125668	41.4477481167952	32.2657762300384	37.8032027074568
646	Gm28782	0	0	0	0	0	0.0196134375818922	0	0	0	0	0	0
647	8430432A02Rik	0.382294062564757	0.338868434548131	0.251208157085119	0.462208790341399	0.171402421715433	0.333428438892168	0.19259202892407	0.234589167342507	0.21044121779134	0.319484183839634	0.538885615533001	0.143738413336337
648	AI597479	14.3058462359759	15.0796453373918	15.3693717925714	15.2318805907961	16.626034906397	16.7694891325179	13.3744464530604	9.51761764646742	13.2998849644127	13.1840473197822	15.1337043695518	13.750974875843
649	Fhl2	0.241448881619847	0.217843993638084	0.548090524549351	0.357161337991081	1.12635877127285	0.568789689874875	0.727569887046487	0.368640120109654	0.462970679140949	0.447277857375487	0.853235557927251	0.383302435563567
650	Gm8210	0	0	0.0228371051895563	0.0210094904700636	0.0244860602450619	0	0.0213991143248967	0	0	0	0	0.0239564022227229
651	Gm29040	0	0	0	0	0	0	0	0	0	0.0212989455893089	0	0
652	Gm29610	0	0	0	0	0	0.0196134375818922	0	0	0	0	0	0
653	Gm29041	0	0	0	0	0	0	0	0	0	0	0	0
654	Nck2	3.96378580659248	4.96200207731191	4.31621288082614	5.44145803174647	4.89721204901238	4.41302345592575	7.23290064181508	11.62892015255	7.15500140490557	6.32578684002475	7.99346996373951	7.1150514601487
655	Gm37536	0.140845180944911	0.169434217274065	0.205533946706007	0.399180318931209	0.342804843430866	0.372655314055952	0.427982286497934	0.569716549260374	0.168352974233072	0.340783129428943	1.03286409643825	0.694735664458964
656	Gm38228	0.382294062564757	0.411483099094159	0.251208157085119	0.588265733161781	0.710095747106794	0.372655314055952	0.620574315422004	0.904843931178241	0.694456018711423	0.468576802964796	0.718514154044001	0.74264846890441
657	1500015O10Rik	0	0	0.0228371051895563	0.0210094904700636	0.0489721204901238	0.0196134375818922	0.0213991143248967	0	0	0	0	0
658	Gm29155	0.120724440809923	0.145229329092056	0.0913484207582252	0.189085414230572	0.0979442409802475	0.0588403127456767	0.106995571624483	0.134050952767147	0.126264730674804	0.0851957823572357	0.112267836569375	0.191651217781783
659	Gm29157	0	0	0	0	0	0	0	0	0	0	0	0
660	Gm29156	0.120724440809923	0.169434217274065	0.342556577843345	0.168075923760509	0.293832722940743	0	0.149793800274277	0.167563690958933	0.231485339570474	0.212989455893089	0.157174971197125	0.263520424449952
661	Uxs1	8.55131455736957	7.28567134278481	8.17568365786116	9.20215682588786	8.83946774846734	8.61029909845069	8.15306255778563	7.13821323485057	6.62889836042722	8.56217612690218	7.54439861746201	8.67221760462569
662	Gm16103	0	0.0484097763640187	0	0	0	0.0196134375818922	0.0427982286497934	0	0	0	0.0449071346277501	0.0239564022227229
663	Gm19587	0.160965921079898	0.072614664546028	0.0913484207582252	0.0210094904700636	0.0979442409802475	0.117680625491353	0.0213991143248967	0.0335127381917867	0.0631323653374021	0.0212989455893089	0.022453567313875	0.119782011113615
664	Gm8241	0	0	0	0	0	0	0	0	0	0	0	0
665	Gm26352	0	0	0	0	0	0	0	0	0	0	0	0
666	Gm24180	0	0	0.0456742103791126	0	0.0244860602450619	0	0.0427982286497934	0	0	0	0	0
667	Tpp2	66.7002535474827	56.6636432340839	72.2794379249457	65.8857621141195	71.9155589397467	67.4506118441274	60.4952961964829	61.2612854145861	69.8033519413876	62.3633126854965	75.3092647707368	75.3428849904636
668	Mettl21c	0	0	0	0	0	0	0.0213991143248967	0	0	0.0212989455893089	0	0
669	Gm15838	0	0	0	0	0	0	0	0	0	0	0	0
670	Gm8251	0.22132814148486	0.266253770002103	0.502416314170239	1.09249350444331	0.39177696392099	0.52956281471109	0.0427982286497934	0.134050952767147	0.231485339570474	0.127793673535853	0.112267836569375	0.598910055568073
671	Tex30	3.09859398078803	2.44469370638294	3.9736563029828	3.52959439897069	3.52599267528891	2.96162907486573	2.11851231816477	1.97725155331542	2.67260346595002	2.36418296041329	2.29026386601525	3.85698075785839
672	Gm29247	0	0	0	0	0	0	0	0	0	0	0	0
673	Kdelc1	6.09658426090113	5.03461674185794	5.70927629738908	5.67256242691717	5.58282173587411	4.8052922075636	6.78351924099225	4.99339799057622	5.23998632300437	5.23954061496999	7.83629499254238	5.67766732678533
674	Bivm	16.6599728317694	15.7815870946701	12.4918965386873	15.2318805907961	16.5036046051717	13.3567509932686	19.045211749158	17.6277002888798	16.1408414045958	13.5461293948005	18.0526681203555	15.9789202825562
675	Ercc5	24.0644052014447	24.9068299392876	30.5332096384368	31.1150553861642	32.444029824707	29.9301057499675	31.6706892008471	32.3397923550742	28.8514909591928	26.0060125645462	35.0051114423312	33.4670939051439
676	Mettl21e	0	0	0	0	1.76299633764446	0	0	0	0	0	0.0449071346277501	0
677	Gm15833	0	0.0484097763640187	0	0	0.0244860602450619	0	0.0427982286497934	0	0	0	0.022453567313875	0
678	Gm5700	0	0	0	0	0	0	0	0	0	0	0	0
679	Gm28893	0	0	0	0	0	0	0	0	0	0	0	0
680	Txn-ps1	0	0	0.0228371051895563	0	0	0	0	0	0.021044121779134	0.0212989455893089	0	0.0239564022227229
681	Gulp1	0.543259983644655	0.701941757278271	1.18752946985693	0.861389109272608	1.05290059053766	0.961058441512719	0.984359258945247	0.435665596493227	0.757588384048825	0.59637047650065	1.7064711158545	0.934299686686194
682	Gm37626	0.22132814148486	0.314663546366121	0.411067893412014	0.315142357050954	0.78355392784198	0.431495626801629	0.534977858122417	0.435665596493227	0.420882435582681	0.447277857375487	1.30230690420475	0.670779262236242
683	Gm16102	0	0.0242048881820093	0.114185525947782	0.0210094904700636	0.0244860602450619	0.0392268751637845	0.0427982286497934	0.0670254763835734	0.021044121779134	0.0425978911786178	0.0449071346277501	0.0239564022227229
684	4930521E06Rik	0	0	0	0	0	0	0	0	0	0	0	0
685	Gm38110	0	0.0484097763640187	0.0228371051895563	0.0420189809401272	0	0.0196134375818922	0.0855964572995867	0.0335127381917867	0.126264730674804	0.0425978911786178	0.246989240452625	0.0239564022227229
686	Gm3489	0	0.0242048881820093	0	0	0	0	0	0	0	0	0	0
687	Gm19480	0	0	0	0	0	0	0	0	0	0	0	0
688	Gm3496	0	0	0	0	0	0	0	0	0	0	0	0
689	Gm5268	0	0	0	0	0.0244860602450619	0	0	0.0335127381917867	0	0	0	0
690	Col3a1	47.3642222777599	52.2583535849582	68.7396866205645	65.066391985787	62.7088002876035	63.4494705774214	102.694349645179	45.8454258463642	85.565399153959	71.0106845947559	118.756917523085	98.8920283754002
691	AC125167.1	0	0	0	0	0	0	0	0	0	0	0	0
692	Col5a2	5.73441093847136	5.61553405822617	9.68293260037187	7.92057790721398	9.50059137508401	8.11996315890338	24.9727664171544	14.1758882551258	14.3941792969277	9.73361813431418	20.4102926883124	21.2493287715552
693	Gm38211	0.342052582294783	0.290458658184112	0.936321312771809	0.75634165692229	0.514207265146299	0.647243440202444	1.39094243111828	1.07240762213717	0.883853114723629	0.702865204447194	2.20044959675975	1.74881736225877
694	Gm8296	0	0	0	0	0	0	0	0	0	0	0	0
695	Gm7063	0	0	0	0	0	0	0	0	0	0	0.022453567313875	0
696	Gm8304	0	0	0	0	0	0	0	0	0	0	0	0
697	Gm23216	0	0	0	0	0	0	0	0	0	0	0	0
698	Gm23974	0	0	0	0	0	0	0	0	0	0	0	0
699	Gm8307	0	0	0	0	0	0	0	0	0	0	0	0
700	Gm23984	0	0	0	0	0	0	0	0	0	0	0	0
701	Wdr75	9.73843822533382	7.67294955369696	18.2925212568346	14.2654440291732	15.3282737134087	14.2197422468719	13.1390561954866	12.0310730108514	13.2998849644127	15.3991376610703	15.4705078792599	14.6852745625291
702	Gm28906	0.0402414802699745	0	0	0	0	0	0	0	0	0	0	0
703	Gm5526	0.281690361889821	0.314663546366121	0.296882367464232	0.105047452350318	0.39177696392099	0.17652093823703	0.427982286497934	0.268101905534294	0.273573583128742	0.255587347071707	0.246989240452625	0.311433228895398
704	Gm5269	0.120724440809923	0.145229329092056	0	0.0210094904700636	0.0979442409802475	0	0	0.0335127381917867	0.168352974233072	0.0638968367679267	0	0.143738413336337
705	Gm18303	0	0.0242048881820093	0	0	0	0.0392268751637845	0.0213991143248967	0.0670254763835734	0	0.127793673535853	0.022453567313875	0.143738413336337
706	Slc40a1	142.41459867544	134.046670751968	243.854609214082	212.532005595163	246.084905462872	202.273381782055	189.981336976433	212.738862041462	225.845514933666	181.041037509126	203.070062786686	234.341526542676
707	Gm9496	0	0	0	0	0	0	0	0	0	0	0	0
708	Rpl23a-ps1	0	0	0	0	0.0244860602450619	0	0.0213991143248967	0	0	0	0	0
709	Gm3852	0	0	0	0	0	0	0	0	0	0	0	0
710	Stk-ps2	0	0	0.0228371051895563	0	0	0	0	0.0335127381917867	0	0	0	0
711	Gm18849	0	0	0	0	0	0	0	0	0	0	0	0
712	Dnah7b	0.985916266614374	0.919785750916355	1.11901815428826	1.59672127572483	1.88542663886976	1.33371375556867	1.43374065976808	0.837818454794667	1.34682379386458	1.74651353832333	1.84119251973775	1.4613405355861
713	n-R5s211	0	0	0	0	0.0244860602450619	0	0	0	0	0	0	0
714	Gm8326	0.140845180944911	0.217843993638084	0.296882367464232	0.126056942820382	0.293832722940743	0.137294063073246	0.0427982286497934	0.134050952767147	0.21044121779134	0.106494727946545	0.0898142692555001	0.0958256088908916
715	Dnah7c	0.0201207401349872	0.0484097763640187	0.0913484207582252	0.0840379618802544	0.122430301225309	0.17652093823703	0.171192914599173	0.10053821457536	0.0631323653374021	0.0425978911786178	0.0673607019416251	0.0958256088908916
716	Slc39a10	5.81489389901131	5.93019760459229	5.41239392992485	5.98770478396813	5.7787102178346	5.31524158469279	5.71356352474741	6.46795847101483	5.68191288036619	4.66446908405865	4.98469194368026	6.15679537123979
717	Gm28151	0.603622204049617	0.605122204550233	1.02766973353003	0.903408090212735	0.710095747106794	1.21603313007732	1.19835040219421	1.27348405128789	0.673411896932289	1.10754517064406	1.68401754854063	1.1499073066907
718	Gm37393	0	0	0	0	0	0	0	0	0.021044121779134	0.0425978911786178	0	0
719	Gm28527	0	0	0	0	0	0	0	0.0335127381917867	0	0	0	0
720	Gm28825	0	0	0	0	0	0	0	0	0	0	0	0
721	Gm28826	0	0	0	0	0	0	0	0	0	0	0	0
722	Gm4852	0	0.072614664546028	0.0228371051895563	0.0210094904700636	0	0	0.0213991143248967	0.0335127381917867	0.0420882435582681	0	0	0.0239564022227229
723	Gm38090	0	0	0	0	0	0	0	0	0	0	0	0
724	Mir6350	0	0	0	0	0	0	0	0	0	0	0	0
725	Gm18117	0	0.0242048881820093	0	0	0	0	0	0	0	0	0	0
726	Gm37196	0	0	0	0	0	0	0	0	0	0	0	0
727	Gm8337	0.523139243509668	0.580917316368224	0.570927629738908	0.651294204571972	0.612151506126547	0.549176252292982	0.406583172173037	0.5026910728768	0.420882435582681	0.489875748554105	0.449071346277501	0.646822860013519
728	Gm22419	0	0	0	0	0	0	0	0	0	0	0.022453567313875	0
729	Gm23829	0	0	0	0	0	0	0	0	0	0	0	0
730	Gm19206	0	0	0	0	0	0	0	0	0	0	0	0
731	Gm5974	0	0	0	0	0	0	0	0	0	0	0	0
732	Gm23240	0	0	0	0.0630284714101908	0.0489721204901238	0	0	0	0	0	0	0
733	Gm28830	0	0	0	0	0	0	0	0	0	0	0	0
734	Gm8354	0	0	0	0	0	0	0	0	0	0	0	0
735	Gm19124	0	0	0	0	0	0	0	0	0	0	0	0
736	Gm8357	0	0	0	0	0	0	0	0	0	0	0	0
737	Gm22693	0	0	0	0	0	0	0	0	0	0	0	0
738	Gm28740	0	0	0	0	0	0	0	0	0	0	0	0
739	Gm8367	0	0	0	0	0	0	0	0	0	0	0	0
740	C230029F24Rik	0	0	0	0	0	0	0	0	0	0	0	0
741	Gm6757	0	0	0	0	0	0	0	0	0	0	0	0.0479128044454458
742	Gm3605	0	0	0	0	0	0.0196134375818922	0	0	0	0	0	0
743	Gm28388	0	0	0	0	0	0	0	0	0	0	0	0
744	Gm8384	0	0	0	0	0	0	0	0	0	0	0	0
745	4933411E06Rik	0	0	0	0	0	0	0	0	0	0	0	0
746	Gm8391	0	0	0	0	0	0	0	0	0	0	0	0
747	Gm27330	0	0	0	0	0	0	0	0	0	0	0	0
748	Gm29665	0	0	0	0	0	0	0	0	0	0	0	0
749	Gm20118	0	0	0	0	0	0	0	0	0	0	0	0
750	Gm25843	0	0	0	0	0	0	0	0	0	0	0	0
751	Gm28321	0	0	0	0	0	0	0	0.0335127381917867	0	0	0	0
752	Tmeff2	0.0201207401349872	0.0242048881820093	0.0456742103791126	0.126056942820382	0.171402421715433	0.0588403127456767	0.363784943523243	0.837818454794667	1.36786791564371	0.0638968367679267	0.943049827182751	0.479128044454458
753	Gm28322	0	0	0	0	0	0	0	0	0	0	0	0
754	Gm25736	0	0.0242048881820093	0	0.0210094904700636	0	0	0.0213991143248967	0.0335127381917867	0	0	0	0
755	Gm28319	0	0	0	0	0	0	0	0	0	0	0	0
756	Gm28320	0	0	0	0	0.0244860602450619	0	0.0427982286497934	0.134050952767147	0.168352974233072	0	0.0449071346277501	0.0958256088908916
757	Gm29325	0	0	0	0	0	0	0	0.0335127381917867	0.021044121779134	0	0	0.0239564022227229
758	9330175M20Rik	0.0201207401349872	0	0	0	0	0.0196134375818922	0.0427982286497934	0	0	0	0.022453567313875	0
759	Sdpr	36.4386603844619	39.9864752766794	26.3311822835584	28.8040114344572	34.035623740636	40.0114126670601	32.2484652876193	20.5097957733735	32.7236093665534	18.5939794994667	31.794251316447	27.2863421316814
760	Gm5253	0	0	0	0	0.0244860602450619	0	0	0	0	0	0	0
761	1700072G22Rik	0	0	0	0	0.0244860602450619	0	0	0	0.0420882435582681	0	0	0
762	Nabp1	23.7827148395549	17.7905928137769	17.6074081011479	25.6946068448878	23.5066178352594	26.1250988590804	27.4122654501926	20.6773594643324	25.0214607953904	23.301046474704	31.4125406721112	51.7937416055269
763	Gm17767	0.72434664485954	0.435687987276168	0.205533946706007	0.252113885640763	0.171402421715433	0.117680625491353	0.620574315422004	1.07240762213717	0.841764871165361	0.404679966196869	0.943049827182751	0.646822860013519
764	Gm37535	0	0	0	0	0	0	0	0	0	0	0	0
765	Gm28055	0.100603700674936	0.193639105456075	0.0456742103791126	0.0210094904700636	0.269346662695681	0	0.12839468594938	0.234589167342507	0.0631323653374021	0.149092619125162	0.0449071346277501	0.0958256088908916
766	Myo1b	362.917789814765	343.370543749984	259.977605477909	248.479243789442	277.059771672875	264.389138603907	268.387691862854	242.297097126618	213.808277276002	245.32125529766	248.538536597283	198.143402784141
767	Gm29453	1.34808958904414	1.69434217274065	1.16469236466737	1.72277821854522	1.95888481960495	1.5102346938057	2.18270966113946	1.40753500405504	0.31566182668701	0.681566258857885	1.437028308088	1.84464297114966
768	Gm28323	2.81690361889821	2.37207904183692	2.94598656945276	3.04637611815922	2.66898056671174	4.02075470428791	5.07159009500051	3.5188375101376	0.968029601840165	1.87430721185918	3.88446714530038	3.04246308228581
769	Gm8419	0	0	0	0	0	0	0	0	0	0	0	0
770	Gm27607	0	0	0	0	0	0	0	0	0	0	0	0
771	Gm8420	0	0	0.0456742103791126	0	0	0	0	0	0.0631323653374021	0	0.0449071346277501	0
772	Stat4	1.08651996728931	0.459892875458177	0.890647102392696	2.43710089452738	0.930470289312351	1.07873906700407	1.49793800274277	1.03889488394539	1.9781474472386	1.38443146330508	2.29026386601525	2.41959662449501
773	Gm28177	0.422535542834732	0.0484097763640187	0.274045262274676	0.399180318931209	0.612151506126547	0.254974688564599	0.663372544071797	0.268101905534294	0.589235409815753	0.724164150036503	0.718514154044001	1.38947132891793
774	Gm3940	0	0	0	0.0210094904700636	0.0244860602450619	0	0	0	0	0	0.022453567313875	0
775	Gm45679	0.241448881619847	0.411483099094159	0.365393683032901	0.651294204571972	0.269346662695681	0.235361250982707	0.663372544071797	0.804305716602881	0.441926557361815	0.873256769161666	0.673607019416251	0.646822860013519
776	Stat1	33.9235678675885	27.2304992047605	40.6728843425998	44.3300248918342	47.9192198995861	34.2842888931476	43.1406144789917	35.7245789124446	46.318112035874	60.0843255074405	47.6689234073567	67.3414466480741
777	Gm18301	0	0	0	0	0	0	0	0	0	0	0	0
778	Gls	15.4124869434002	14.6923671264797	18.7949375710048	19.475797665749	22.7720360279075	17.2794385096471	26.299511505298	16.655830881318	25.0425049171695	16.9326617435006	32.153508393469	32.6525762295713
779	Gm5975	0	0	0	0	0	0	0	0	0	0	0	0
780	Gm23460	0	0	0	0	0	0	0	0	0	0	0	0
781	Nab1	95.8149645228092	89.6064960497986	94.0660362757824	98.4714818331881	89.2272035330055	88.1624019306056	97.1091808063811	95.1091509882907	100.506725617144	93.07639222528	109.259058549316	113.553346535707
782	Gm5976	0	0	0	0	0	0	0	0	0	0	0	0
783	Rps27a-ps1	0.0603622204049617	0.072614664546028	0.0685113155686689	0.0840379618802544	0.0489721204901238	0.0588403127456767	0.213991143248967	0.10053821457536	0.0420882435582681	0.149092619125162	0.13472140388325	0.239564022227229
784	Gm553	0.0201207401349872	0.0484097763640187	0.0456742103791126	0.168075923760509	0.0489721204901238	0.0980671879094611	0.106995571624483	0.0670254763835734	0.189397096012206	0.0851957823572357	0.112267836569375	0.191651217781783
785	Gm28178	0	0	0	0	0	0	0	0	0	0	0	0
786	Gm5527	0.0201207401349872	0	0	0	0	0	0.06419734297469	0.0670254763835734	0	0	0	0
787	Nemp2	1.62977995093397	1.79116172546869	1.8269684151645	2.66820528969808	2.20374542205557	1.82404969511598	3.12427069143491	2.74804453172651	3.07244177975357	2.96055343691394	3.65993147216163	2.97059387561764
788	Gm37242	0.0603622204049617	0.072614664546028	0.0228371051895563	0.0420189809401272	0.171402421715433	0.0392268751637845	0.106995571624483	0.234589167342507	0	0.0212989455893089	0.13472140388325	0.119782011113615
789	Mfsd6	15.3923662032652	13.2158689473771	16.830946524703	15.2738995717362	16.0138834002705	11.650381923644	13.7382313965837	18.3984932672909	14.8150617325104	14.7814682389804	17.4913289375086	16.0987022936698
790	Gm29670	0.321931842159796	0.411483099094159	0.319719472653788	0.378170828461145	0.293832722940743	0.372655314055952	0.363784943523243	0.435665596493227	0.336705948466144	0.340783129428943	0.561339182846876	0.407258837786289
791	Gm28650	0	0	0	0	0	0	0	0	0	0	0	0
792	Inpp1	12.8370322061219	13.1674591710131	17.8357791530435	15.3159185526764	17.2626724727686	16.8479428828454	14.7225906555289	16.4212417139755	17.4034887113438	16.9113627979113	20.0285820439765	16.769481555906
793	Hibch	120.261663786819	111.657149183609	84.4516149909792	83.2606107328621	89.0802871715351	102.225236676822	78.8129380585945	59.2170083848871	82.8717515662298	87.9007484470779	84.3580523982285	83.4641053439666
794	Gm16107	0	0	0	0	0	0	0	0	0	0	0	0
795	1700019D03Rik	0	0.072614664546028	0.0913484207582252	0.0420189809401272	0.269346662695681	0	0.0427982286497934	0.0335127381917867	0	0.0212989455893089	0.112267836569375	0.0718692066681687
796	Mstn	0	0	0	0	0.39177696392099	0	0	0	0	0	0.426617778963626	0
797	Gm24349	0	0	0	0	0	0	0	0	0	0	0	0
798	1700019A02Rik	0.0402414802699745	0.0484097763640187	0.0456742103791126	0.105047452350318	0.244860602450619	0.0784537503275689	0.0855964572995867	0.40215285830144	0.168352974233072	0.0425978911786178	0.291896375080375	0.263520424449952
799	Pms1	7.84708865264502	6.80157357914462	9.81995523150921	9.01307141165729	7.17441565180313	7.41387940595526	12.1332978222164	12.1316112254268	11.616355222082	9.98920548138588	12.7311726669671	10.7324681957799
800	Gm28777	0	0	0	0	0.0244860602450619	0	0	0	0	0	0	0
801	Ormdl1	23.2193341157753	21.4213260410783	19.0233086229004	20.3161772845515	17.1647282317884	17.3382788223927	18.1678480618373	12.9024042038379	19.2343273061285	16.9326617435006	18.5691001685746	18.9016013537284
802	Gm28778	0.0201207401349872	0	0.0685113155686689	0	0.0244860602450619	0.0196134375818922	0.0427982286497934	0.10053821457536	0	0.0425978911786178	0.0673607019416251	0.0239564022227229
803	Osgepl1	18.6921675854031	19.2428861046974	13.3140323255113	14.853709762335	14.1529428216458	14.8473722494924	15.3003667423011	13.6396844440572	14.7729734889521	15.71862184491	15.8746720909096	13.0322828091613
804	Gm28551	0	0	0	0	0.0244860602450619	0.0392268751637845	0.0213991143248967	0	0	0.0638968367679267	0.022453567313875	0
805	Gm18800	0	0.0484097763640187	0	0.0210094904700636	0.0244860602450619	0	0.06419734297469	0	0	0.0425978911786178	0.022453567313875	0
806	Asnsd1	8.47083159682962	7.98761310006308	6.78262024129822	7.05918879794137	8.30077442307598	7.59040034419229	7.76787849993749	7.87549347506987	6.96560430889336	7.45463095625812	7.40967721357876	6.5880106112488
807	Gm28779	0	0	0	0	0	0	0	0	0	0	0	0
808	Gm6799	0	0	0	0	0	0	0	0	0	0	0	0
809	Gm6801	0	0	0	0	0	0	0	0	0	0	0	0
810	Dnah7a	0	0.0968195527280373	0.0228371051895563	0	0	0.0392268751637845	0.0213991143248967	0	0.021044121779134	0.0212989455893089	0.022453567313875	0.0239564022227229
811	Gm25240	0	0	0	0	0	0	0	0	0	0	0	0
812	Stk17b	10.0000078470887	8.78637441006939	13.9534712708189	17.164753714042	12.7327513274322	15.1219603756389	16.5201162588202	11.9305347962761	14.8781940978478	11.1819464343872	16.3012898698733	20.2431598782009
813	Gm37863	0	0	0	0	0	0	0	0	0	0	0	0
814	Hecw2	19.1147031282379	20.743589171982	21.2613449314769	17.7740289376738	20.960067569773	19.8487988328749	15.3003667423011	14.2764264697011	18.3504741914049	16.3362912669999	15.6501364177709	17.1048711870242
815	Mir7681	0	0	0	0	0	0	0	0	0	0	0	0
816	Gm24251	0.0804829605399489	0.121024440910047	0.0456742103791126	0.0420189809401272	0.0734581807351856	0.0392268751637845	0.0427982286497934	0	0.10522060889567	0	0.0898142692555001	0
817	Gm37633	0.120724440809923	0.072614664546028	0.0913484207582252	0.336151847521018	0.171402421715433	0.0784537503275689	0.25678937189876	0.0335127381917867	0.231485339570474	0.0851957823572357	0.2694428077665	0.335389631118121
818	Gm25829	0.0402414802699745	0.072614664546028	0.0228371051895563	0.0420189809401272	0	0.0392268751637845	0.0213991143248967	0	0	0.0212989455893089	0.022453567313875	0
819	Ccdc150	0.160965921079898	0.0242048881820093	0.159859736326894	0.252113885640763	0.0489721204901238	0.0980671879094611	0.106995571624483	0.0335127381917867	0.0420882435582681	0.106494727946545	0	0.119782011113615
820	Gtf3c3	30.1811102024808	28.8280218247731	29.7339109568023	26.5770054446305	27.5957898961847	28.2237366803429	29.5521768826823	28.5863656775941	30.5771089450817	31.2881510706948	35.027565009645	27.3102985339041
821	Gm34066	0	0	0	0	0	0	0.0213991143248967	0	0	0	0	0
822	Pgap1	57.0020568024188	44.7306333603533	74.5859855490909	64.1419744051042	60.4560827450578	64.4497558940979	59.6607307378119	55.4970944455988	70.9397345174608	53.0343745173792	60.0408389973018	73.6898932370957
823	Gm36955	0.623742944184604	0.580917316368224	1.4615747321316	1.17653146632356	0.857012108577166	1.27487344282299	1.43374065976808	2.21184072065792	1.36786791564371	1.53352408243024	1.95346035630713	2.08420699337689
824	Gm19637	0	0.0242048881820093	0.0228371051895563	0	0	0	0.0213991143248967	0	0	0	0	0
825	Ankrd44	15.8953847066399	16.2898897464923	17.2876886284941	22.3540978601477	18.6338918464921	16.9656235083368	20.5217506375759	18.532544220058	19.5289450110364	20.4682867113259	24.8785525837735	20.8660263359917
826	4930444A19Rik	0	0.0242048881820093	0	0	0	0.0196134375818922	0	0	0	0.0212989455893089	0	0
827	Gm37370	0.684105164589566	0.653531980914252	0.43390499860157	0.861389109272608	0.954956349557413	0.725697190530012	0.727569887046487	0.469178334685014	0.820720749386227	0.681566258857885	0.853235557927251	0.982212491131639
828	Gm24053	0	0	0	0	0	0	0	0	0	0	0	0
829	A130048G24Rik	1.91147031282379	1.62172750819463	2.3522218345243	3.50858490850062	2.10580118107532	2.29477219708139	2.61069194763739	2.81507000811008	2.31485339570474	2.76886292661016	4.60298129934438	3.01850668006309
830	Sf3b1	214.849263161394	216.488519899891	204.32358013096	218.435672417251	244.126020643267	253.091798556737	227.215795901753	173.931111215373	226.182220882133	205.449629154474	247.348497529647	260.118615334325
831	E330011M16Rik	0.241448881619847	0.169434217274065	0.296882367464232	0.357161337991081	0.367290903675928	0.470722501965414	0.19259202892407	0.268101905534294	0.126264730674804	0.170391564714471	0.202082105824875	0.407258837786289
832	Coq10b	44.5271979187267	58.5032147359166	26.559553335454	54.834770126866	90.0842156415826	84.4946891027917	40.0591420162066	16.7898818340851	52.5471720824977	23.4501390938291	46.1420808300132	104.210349668845
833	Gm17971	2.6760584379533	4.04221632639556	2.23803630857652	5.54650548409679	7.07647141082288	5.07988033371009	6.59092721206818	1.91022607693184	3.43019184999885	2.12989455893089	6.28699884788501	13.4155852447248
834	Hspd1	805.030812800839	617.0068046476	421.801332851105	393.465737523351	446.870599472379	542.507683515139	447.990458391712	376.917766443025	516.107086633262	417.161148312204	528.175263924282	514.415824928529
835	Hspe1	157.02225601344	111.221461196333	67.2781118884329	75.8022416159895	77.6208109768462	98.6752044744998	89.0203155915702	57.7424479044485	90.8474737205216	72.8210949698472	89.4550121784781	88.2314293862885
836	Gm5147	0	0	0	0.0210094904700636	0.0489721204901238	0	0.0213991143248967	0	0	0.0212989455893089	0.022453567313875	0.0239564022227229
837	Gm16581	0.0402414802699745	0.0484097763640187	0	0.0630284714101908	0	0.0196134375818922	0	0	0.0420882435582681	0.0212989455893089	0	0
838	Mob4	22.6760741321306	20.0900571910677	26.5138791250749	25.9677302209986	28.9914953301533	26.9096363623561	24.0526045011839	16.9574455250441	22.9591368610352	21.235048752541	25.4623453339343	28.963290287272
839	Gm6822	0.0804829605399489	0.242048881820093	0.137022631137338	0.0420189809401272	0.220374542205557	0.0392268751637845	0.0213991143248967	0.167563690958933	0.021044121779134	0.0212989455893089	0.0898142692555001	0.0479128044454458
840	Rftn2	1.20724440809923	0.968195527280373	1.4615747321316	1.51268331384458	1.24878907249816	1.15719281733164	1.2839468594938	1.27348405128789	1.34682379386458	1.61871986478748	2.155542462132	1.4613405355861
841	Gm10561	0	0.121024440910047	0.0913484207582252	0.0840379618802544	0.0979442409802475	0.0392268751637845	0.0855964572995867	0.0670254763835734	0.0420882435582681	0.127793673535853	0.157174971197125	0.0239564022227229
842	Mars2	4.26559690861729	4.47790431367173	6.80545734648778	6.82808440277067	8.08039988087042	7.64924065693797	7.29709798478977	4.72529608504192	6.39741302085675	5.94240581941719	8.21800563687826	8.50452278906663
843	Boll	0.0201207401349872	0	0.0685113155686689	0.105047452350318	0.0244860602450619	0.0784537503275689	0.12839468594938	0.134050952767147	0.231485339570474	0.0425978911786178	0.0898142692555001	0.0239564022227229
844	Gm8292	0.301811102024808	0.193639105456075	0.205533946706007	0.189085414230572	0.171402421715433	0.451109064383521	0.235390257573863	0.134050952767147	0.357750070245278	0.127793673535853	0.538885615533001	0.263520424449952
845	Gm29138	0	0	0	0	0	0	0.0213991143248967	0	0	0	0	0
846	Gm8531	0	0	0	0	0	0	0	0	0	0	0	0
847	Plcl1	1.30784810877417	1.86377639001472	1.48441183732116	2.58416732781782	2.71795268720187	1.94173032060733	2.91027954818595	2.71453179353472	2.54633873527522	1.87430721185918	2.62706737572338	2.49146583116318
848	Gm38056	0.58350146391463	0.750351533642289	0.707950260876246	0.924417580682799	1.17533089176297	0.725697190530012	1.60493357436725	1.84320060054827	0.883853114723629	0.681566258857885	1.93100678899325	1.24573291558159
849	Gm6644	0.0201207401349872	0	0	0	0.0244860602450619	0	0.0213991143248967	0	0.021044121779134	0	0.0449071346277501	0.0239564022227229
850	Gm37382	0.422535542834732	0.508302651822196	0.365393683032901	0.399180318931209	0.759067867596918	0.313815001310276	0.70617077272159	0.603229287452161	0.673411896932289	0.234288401482398	0.628699884788501	0.790561273349856
851	9130227L01Rik	0	0	0	0	0.0489721204901238	0.0196134375818922	0	0	0	0	0	0
852	Gm36986	0	0	0	0	0	0	0	0	0	0	0	0
853	1700003I22Rik	0	0	0	0	0	0	0	0	0	0	0	0
854	Gm28900	0	0	0	0	0	0	0	0	0	0	0.022453567313875	0
855	Gm28240	0	0	0	0	0	0	0	0	0	0	0	0
856	Hsfy2	0	0	0	0	0	0	0	0	0	0	0	0
857	Satb2	0.603622204049617	0.532507540004205	1.23320368023604	1.05047452350318	1.10187271102778	0.588403127456767	1.24114863084401	2.07778976789078	0.799676627607093	1.10754517064406	1.63911041391288	1.19782011113615
858	9130024F11Rik	0	0	0.0913484207582252	0.0210094904700636	0.0244860602450619	0	0.106995571624483	0	0	0.106494727946545	0	0
859	Gm4081	0	0	0	0	0	0	0	0	0	0	0	0
860	Gm23943	0	0	0	0	0	0	0	0	0	0	0	0
861	1700126A01Rik	0	0	0.0228371051895563	0	0	0	0	0	0	0	0	0
862	BC055402	0	0	0	0	0	0.0196134375818922	0	0	0	0	0.0898142692555001	0
863	Gm5254	0	0	0	0	0.0244860602450619	0	0	0	0	0	0	0
864	4930558J18Rik	0.0804829605399489	0.0968195527280373	0.0913484207582252	0.189085414230572	0.0489721204901238	0.0588403127456767	0.0427982286497934	0.167563690958933	0.0631323653374021	0.106494727946545	0	0.287476826672675
865	1700066M21Rik	35.3722611573075	30.8612324320619	28.8432638544096	26.8711383112114	20.4948324251168	26.9880901126837	19.5801896072805	20.1746683914556	26.7681229030585	24.5363853188839	23.1496279006052	27.3342549361268
866	Tyw5	9.09457454101423	8.25386687006518	7.28503655546846	6.15578070772864	5.85216839856979	7.49233315628283	7.33989621343956	6.40093299463126	7.53379559692998	5.66551952675617	6.78097732879026	6.94735664458964
867	9430016H08Rik	13.5814995911164	12.8043858482829	14.8897925835907	14.1603965768229	14.4467755445865	14.3374228723632	12.9250650522376	14.2764264697011	12.8579584070509	14.3767882727835	15.0438901002963	14.4936233447474
868	Gm22371	0	0	0	0	0	0	0	0	0	0	0	0
869	Gm24014	0.0201207401349872	0	0	0	0	0	0	0	0	0	0	0
870	Gm8581	0	0	0	0	0	0	0	0	0	0	0	0
871	Gm37373	0	0	0	0	0	0	0	0	0	0	0	0
872	Gm17929	0	0	0	0	0	0	0	0	0	0	0	0
873	Spats2l	1.44869328971908	1.98480083092477	2.03250236187051	2.16397751841655	2.47309208475125	2.11825125884436	2.69628840493698	3.38478655737046	2.92513292729963	2.06599772216296	3.25576726051188	2.94663747339492
874	Gm17234	0	0	0	0	0	0	0.0213991143248967	0	0	0	0	0
875	Kctd18	8.57143529750456	9.77877482553177	9.63725838999276	7.52139758828277	9.3781610738587	10.0224666043469	9.90778993242716	6.46795847101483	8.85957526901543	11.1606474887979	11.6309478685873	8.62430480018025
876	Sgol2a	1.2676066285042	0.653531980914252	0.639438945307577	0.777351147392354	0.710095747106794	0.509949377129198	1.00575837327014	1.13943309852075	1.34682379386458	0.617669422089959	1.257399769577	0.982212491131639
877	Aox1	152.314002821853	101.079613048071	112.746788320839	93.9544413821245	91.798239858737	91.0259638175618	78.6203460296704	141.021602311038	89.3112528306448	149.412103309002	103.376223913081	86.3628300129161
878	Aox3	530.282106257588	383.695887461212	459.710927465768	396.575142112921	385.410588257274	473.703744477861	386.767592308183	709.531692996508	482.983638952905	571.472009106748	470.424688792996	450.715751418309
879	Gm24548	0	0	0	0	0	0	0	0	0	0	0	0
880	Aox4	0	0.0242048881820093	0.0228371051895563	0	0	0	0	0.0670254763835734	0.0420882435582681	0.0212989455893089	0	0.0479128044454458
881	Gm15759	0	0	0	0	0	0	0	0	0	0	0	0
882	Aox2	0.140845180944911	0.145229329092056	0	0.126056942820382	0.0244860602450619	0.196134375818922	0.12839468594938	0.10053821457536	0.0631323653374021	0.106494727946545	0.2694428077665	0.191651217781783
883	Gm37607	0.482897763239693	0.266253770002103	1.02766973353003	0.840379618802544	0.905984229067289	0.764924065693797	1.60493357436725	4.08855405939798	1.1153384542941	0.809359932393739	1.79628538511	1.55716614447699
884	Bzw1	197.766754786789	182.14178356962	167.692863406912	151.184293422578	155.878259520064	160.594826920534	182.898230134892	135.760102414928	147.035278870809	147.495198205964	162.36174524663	161.609889394489
885	Clk1	110.7043122227	100.668129948977	109.321222542406	123.745898868675	115.696634657917	127.251983031317	131.711548669739	104.258128514648	123.465862478179	105.557574340615	144.533612799414	145.295579480814
886	Ppil3	10.5030263504633	9.63354549643972	8.8836339187374	8.44581516896557	9.84339621851487	8.74759316152393	11.0205438773218	9.75220681380993	10.6483256202418	10.0957002093324	11.9452978109815	9.00760723574381
887	Nif3l1	11.9919611204524	10.8195850173582	11.0759960169348	10.4207072731515	10.7493804475822	9.64981129029098	13.4814420246849	12.5002513455364	10.669369742021	12.7154705168174	11.6309478685873	9.98981972687545
888	Orc2	5.5130827969865	4.1390358791236	7.65043023850136	7.37433115499233	7.98245563989017	7.88460190792068	6.65512455504287	6.19985656548054	6.39741302085675	7.90190881363361	7.90365569448401	7.40252828682138
889	Gm23966	0	0	0.0913484207582252	0	0.0244860602450619	0.137294063073246	0.06419734297469	0	0.147308852453938	0.0638968367679267	0.0673607019416251	0.0479128044454458
890	Gm15834	0.301811102024808	0.338868434548131	0.159859736326894	0.126056942820382	0.122430301225309	0.196134375818922	0.38518405784814	0.40215285830144	0.378794192024413	0.340783129428943	0.449071346277501	0.335389631118121
891	Fam126b	84.5674707873513	93.8181465934682	64.5376592656861	65.8227336427093	72.2338777229325	70.7064424827215	51.9998478094989	37.7688559421436	62.3116445880159	58.7211929897247	78.9916498102124	74.6241929237819
892	Ndufb3	40.4024461910544	36.6704055957441	26.6509017562122	26.3879200303999	29.7015910772601	32.5583063859411	29.830365368906	20.9789741080585	29.524902856125	28.6044839264419	28.4711233539935	25.3937863560863
893	Gm29389	0	0	0.0228371051895563	0	0	0	0	0	0	0	0	0
894	Gm18802	0	0	0	0	0	0	0	0	0	0	0	0
895	Cbx3-ps7	0.0402414802699745	0.0242048881820093	0.0456742103791126	0	0.0244860602450619	0.0196134375818922	0.0427982286497934	0.0335127381917867	0	0.0212989455893089	0.022453567313875	0.0239564022227229
896	Als2cr12	0.402414802699745	0.677736869096261	0.137022631137338	0.189085414230572	0.0489721204901238	0.0784537503275689	0.235390257573863	0.134050952767147	0.0841764871165361	0.447277857375487	0.336803509708125	0.16769481555906
897	Gm20257	0.9456747863444	0.677736869096261	1.05050683871959	0.714322675982163	0.905984229067289	0.392268751637845	1.09135483056973	0.871331192986454	0.715500140490557	1.61871986478748	1.54929614465738	0.622866457790796
898	Gm28803	0	0	0	0	0	0	0	0	0	0	0	0
899	Cflar	227.967985729405	198.068599993382	199.116720147741	189.274499644803	196.451661346131	188.387067974075	177.07767103852	148.662506618766	188.934125333065	170.561956279186	195.997189082815	218.266780651228
900	Gm3841	0	0.0242048881820093	0	0	0	0	0	0	0	0	0	0
901	Casp8	24.1650089021197	21.0098429419841	44.8749116974781	32.690767171419	33.7173049574502	28.027602304524	22.982648784939	23.6264804252096	25.9894903972305	33.1411593369647	28.4262162193658	33.371268296253
902	Gm37760	2.65593769781831	3.38868434548131	6.05183287523242	5.14732516516558	5.50936355513892	3.00085595002951	3.25266537738429	4.69178334685014	3.64063306779019	3.68471758695044	5.54603112652713	5.15062647788543
903	Gm28802	0	0	0	0	0	0	0	0	0.021044121779134	0.0212989455893089	0.022453567313875	0
904	Trak2	30.2817139031558	33.4269505793549	36.1511375150676	36.3884374941502	49.853618658946	33.7351126408546	33.1472280892649	32.1722286641152	37.2480955490672	36.8258769239151	39.0692071261426	42.1153551075469
905	Stradb	26.0764792149434	22.3895215683586	28.1809878039125	29.9805429007808	31.4401013546595	24.8894522914212	25.0369637601291	28.8544675831283	25.4844314745313	26.2403009660286	29.8407909601399	26.4718244561088
906	Als2cr11b	0	0	0	0	0	0	0	0	0.021044121779134	0	0	0
907	Gm29018	0	0	0.0228371051895563	0	0	0.0196134375818922	0	0.0335127381917867	0	0	0	0
908	Als2cr11	0	0.0242048881820093	0	0.0210094904700636	0	0	0.0855964572995867	0.0335127381917867	0.10522060889567	0.0638968367679267	0.157174971197125	0.215607620004506
909	Gm25502	0	0	0	0	0	0	0	0	0	0	0	0
910	Tmem237	4.4064420895622	4.38108476094369	2.58059288641986	2.81527172298852	3.96674175970002	3.21660376343033	7.27569887046487	5.02691072876801	7.28126613558037	3.55692391341459	5.18677404950513	4.95897526010364
911	G730003C15Rik	0.0603622204049617	0.0484097763640187	0.0685113155686689	0.189085414230572	0.146916361470371	0.17652093823703	0.51357874379752	0.368640120109654	0.31566182668701	0.298185238250325	0.22453567313875	0.215607620004506
912	Mpp4	1.93159105295877	1.86377639001472	4.08784182893058	8.99206192118722	7.0030132300877	5.37408189743847	1.9045211749158	2.47994262619222	3.51436833711538	2.68366714425292	3.90692071261425	6.46822860013519
913	Gm29017	0	0	0.0228371051895563	0	0	0.0196134375818922	0.0213991143248967	0	0	0	0	0
914	Gm19125	0	0	0	0	0	0	0	0	0	0	0	0
915	Als2	108.511151547986	87.7669245479659	164.518505785564	175.282178991741	152.303294724285	139.608448707909	117.138751814484	129.861860493173	126.222642431246	150.157566404628	143.321120164464	135.233890547271
916	Cdk15	0.0804829605399489	0.0242048881820093	0.0228371051895563	0	0.0489721204901238	0.0392268751637845	0.149793800274277	0.0670254763835734	0.0420882435582681	0.0212989455893089	0.112267836569375	0
917	Gm29016	0.0804829605399489	0.0242048881820093	0	0.0420189809401272	0.0979442409802475	0.0196134375818922	0.12839468594938	0	0	0	0.13472140388325	0
918	Gm37737	0	0	0	0	0	0	0	0	0	0	0	0
919	Fzd7	11.5694255776177	9.0768330682535	21.9921322975427	17.4588865806229	17.6299633764446	12.2976253638464	13.9522225398326	22.4200218503053	14.0153851049033	19.5311331053963	19.8714070727794	17.2006967959151
920	Gm26813	0.0603622204049617	0	0	0	0.0244860602450619	0	0	0	0	0	0	0
921	Gm973	0	0	0.0456742103791126	0	0.0244860602450619	0.0392268751637845	0.0213991143248967	0	0.021044121779134	0.0425978911786178	0.0898142692555001	0
922	Gm28411	0	0	0	0	0	0	0	0	0	0	0	0
923	1700122D07Rik	0	0	0	0	0	0	0	0	0	0	0	0
924	Sumo1	26.5191354979132	26.7706063293023	21.5582272989412	21.7238131460458	24.6329766065322	24.0853013505637	19.5373913786307	16.9574455250441	26.1999316150219	21.8740171202203	26.7197451035113	29.4184619295037
925	Gm24545	0	0	0	0	0	0	0	0	0	0	0	0
926	D430013B06Rik	2.49497177673842	2.63833281183902	1.80413130997495	2.18498700888662	3.30561813308335	2.56936032322788	2.20410877546436	3.68640120109654	3.49332421533625	2.74756398102085	3.65993147216163	3.7611551489675
927	Gm29596	0.0603622204049617	0	0.0913484207582252	0.252113885640763	0.0244860602450619	0.0784537503275689	0.149793800274277	0.134050952767147	0.0631323653374021	0.106494727946545	0.31434994239425	0.0718692066681687
928	Nop58	14.2656047557059	11.6183463273645	20.9872996692022	15.2738995717362	16.1607997617408	17.0636906962462	17.9752560329132	16.3542162375919	18.6450918963128	19.6589267789321	22.5882887177583	23.4054049716003
929	Snord70	0.0804829605399489	0.121024440910047	0.159859736326894	0.126056942820382	0.146916361470371	0.0784537503275689	0.149793800274277	0.0335127381917867	0.0631323653374021	0.0212989455893089	0.22453567313875	0.16769481555906
930	Gm26293	0	0	0	0	0	0	0	0	0	0	0	0
931	Gm26287	0.0603622204049617	0.072614664546028	0.18269684151645	0.0630284714101908	0.0979442409802475	0.156907500655138	0.213991143248967	0.234589167342507	0.0841764871165361	0.0638968367679267	0.202082105824875	0.0718692066681687
932	Snord11	0.0603622204049617	0.0484097763640187	0.18269684151645	0.105047452350318	0.122430301225309	0.117680625491353	0.0213991143248967	0	0.0631323653374021	0.106494727946545	0.0898142692555001	0.263520424449952
933	Bmpr2	99.1550073852171	98.2718460189579	116.651933308254	122.905519249872	126.4460151055	117.347197052461	119.449856161573	117.261070933062	109.703006834626	107.751365736314	127.670983746693	123.61503546925
934	Gm38125	1.1066407074243	1.0408101918264	1.78129420478539	2.12195853747642	2.20374542205557	1.21603313007732	1.96871851789049	1.57509869501397	1.47308852453938	1.9169051030378	3.21086012588413	2.51542223338591
935	Gm37977	0	0	0	0	0	0	0	0	0	0	0	0.0718692066681687
936	Fam117b	13.6619825516563	15.3458991073939	16.3513673157223	16.7235544141706	18.2666009428162	14.8277588119105	15.2789676279762	15.7509869501397	15.1938559245348	17.166950144983	15.2908793407489	16.6976123492379
937	Gm37531	2.29376437538854	3.21925012820724	2.48924446566164	2.50012936593757	2.81589692818212	2.56936032322788	2.71768751926188	2.71453179353472	2.14650042147167	2.53457452512776	3.43539579902288	4.19237038897651
938	Gm18829	0	0	0	0	0	0	0	0	0	0	0	0
939	Ica1l	0.0201207401349872	0.072614664546028	0.0456742103791126	0.0210094904700636	0	0	0.0213991143248967	0	0.0420882435582681	0	0.022453567313875	0
940	Wdr12	15.5734528644801	12.1024440910047	18.9091230969526	16.1142791905388	14.9854688699779	15.6711366279319	14.701191541204	13.673197182249	14.8571499760686	15.3565397698917	17.8056788799029	19.1890781804011
941	Carf	9.456747863444	9.80297971371378	11.6469236466737	11.0720014777235	12.4144325442464	9.8459456661099	10.4855660191994	12.0645857490432	9.82760487085559	9.98920548138588	12.9557083401059	12.2656779380341
942	Gm15464	0.241448881619847	0.36307332273014	0.43390499860157	0.378170828461145	0.293832722940743	0.17652093823703	0.342385829198347	0.134050952767147	0.168352974233072	0.298185238250325	0.381710644335875	0.215607620004506
943	Nbeal1	131.106742719577	116.304487714555	138.415694553901	127.233474286705	143.586257277043	129.076032726433	113.714893522501	102.850593510593	117.026361213764	118.592529041272	138.605871028551	153.728233063213
944	Gm29332	0	0	0	0	0	0	0	0	0	0	0	0
945	Cyp20a1	24.1448881619847	22.0990629101745	15.6205799496565	15.841155814428	20.3234300034014	17.1813713217376	17.5900719750651	17.7952639798387	16.5406797183993	15.1648492595879	18.5241930339469	18.8057757448375
946	6030460B20Rik	0.22132814148486	0.290458658184112	0.18269684151645	0.126056942820382	0.39177696392099	0.294201563728383	0.363784943523243	0.268101905534294	0.21044121779134	0.404679966196869	0.359257077022	0.431215240009012
947	Abi2	6.55936128400584	5.66394383459018	8.13000944748205	7.18524574076175	9.74545197753463	8.11996315890338	17.1192914599173	15.5163977827972	11.7636640745359	9.75491707990348	16.8401754854063	14.0384517025156
948	Raph1	171.831120752791	167.522031107687	151.775401089791	194.75797665749	175.491593776358	141.236364027206	196.529465959851	179.360174802442	161.450502289516	123.256998125331	191.731011293179	217.643914193438
949	Gm11575	0.985916266614374	0.701941757278271	0.776461576444914	1.07148401397324	0.685609686861733	1.0198987542584	1.77612648896642	0.938356669370028	0.715500140490557	0.724164150036503	0.987956961810501	1.84464297114966
950	Gm11576	0	0	0	0	0	0	0	0.0335127381917867	0	0	0	0
951	Gm11578	0.0804829605399489	0	0	0	0.0489721204901238	0	0	0.0335127381917867	0.10522060889567	0	0.0449071346277501	0.0239564022227229
952	Gm38388	0.543259983644655	0.556712428186215	0.228371051895563	0.168075923760509	0.318318783185804	0.313815001310276	0.278188486223657	0.435665596493227	0.631323653374021	0.212989455893089	0.651153452102376	0.383302435563567
953	Gm23762	0	0	0	0	0	0	0	0	0	0	0	0
954	Gm11577	0	0	0.0228371051895563	0.0840379618802544	0.0734581807351856	0	0.0213991143248967	0.0335127381917867	0	0	0.022453567313875	0.0239564022227229
955	Eif4a-ps4	2.5150925168734	2.03321060728878	2.87747525388409	1.89085414230572	2.15477330156545	2.21631844675382	2.37530169006353	2.2788661970415	2.041279812576	2.21509034128813	2.02082105824875	2.34772741782685
956	Cd28	0.543259983644655	0.847171086370327	1.27887789061515	2.83628121345859	0.954956349557413	1.0198987542584	1.73332826031663	0.804305716602881	2.16754454325081	1.21403989859061	2.02082105824875	2.10816339559962
957	Gm11579	0	0	0	0.0420189809401272	0	0	0	0	0	0	0	0.0239564022227229
958	2310016D23Rik	0	0	0	0	0.0734581807351856	0	0	0	0	0	0	0.0239564022227229
959	Gm37198	0	0	0.0228371051895563	0	0	0.0196134375818922	0	0	0.021044121779134	0.0212989455893089	0	0
960	Gm11609	0	0	0	0	0.0244860602450619	0	0	0	0	0	0	0
961	Gm11581	0.120724440809923	0.072614664546028	0.0913484207582252	0.0420189809401272	0.122430301225309	0.0980671879094611	0.235390257573863	0.20107642915072	0.31566182668701	0.127793673535853	0.359257077022	0.263520424449952
962	Gm38137	0	0	0.0228371051895563	0	0.0489721204901238	0.0196134375818922	0	0	0	0.0212989455893089	0.0449071346277501	0.0239564022227229
963	Ctla4	0.0201207401349872	0	0.137022631137338	0.420189809401272	0.0979442409802475	0.0784537503275689	0.32098671487345	0.0335127381917867	0.399838313803547	0.0638968367679267	0.291896375080375	0.407258837786289
964	Rpl18-ps1	0.0402414802699745	0.0484097763640187	0.0685113155686689	0.0630284714101908	0.0244860602450619	0.0392268751637845	0.12839468594938	0.20107642915072	0.0420882435582681	0.106494727946545	0.0449071346277501	0.143738413336337
965	Gm11582	0	0	0	0	0	0	0	0	0	0	0	0
966	Icos	0.603622204049617	0.750351533642289	1.05050683871959	1.65974974713503	0.734581807351856	0.725697190530012	1.47653888841787	1.17294583671253	1.9150150819012	0.851957823572357	1.19003906763538	1.50925334003154
967	Gm37039	0.0603622204049617	0.0484097763640187	0.0913484207582252	0.0840379618802544	0.0734581807351856	0.0392268751637845	0.0427982286497934	0.0670254763835734	0.189397096012206	0.106494727946545	0.0898142692555001	0.143738413336337
968	Rpl17-ps1	0.0201207401349872	0	0	0	0	0	0	0	0	0	0	0
969	Gm11590	0	0	0	0	0	0	0	0	0	0	0	0
970	Gm11591	0	0	0	0	0	0	0	0	0	0	0	0
971	Gm28083	0	0	0	0	0	0	0	0	0	0	0	0
972	Gm11587	0	0	0	0	0	0	0	0	0	0	0	0
973	9530026F06Rik	0	0	0	0	0	0	0	0	0	0	0	0
974	Gm11588	0	0	0	0	0	0	0	0	0	0	0	0
975	Gm25839	0	0	0	0	0	0	0	0	0	0	0	0
976	Gm28449	0	0	0	0	0	0	0	0	0	0	0	0
977	Gm36943	0	0	0	0	0	0	0	0	0	0	0	0
978	Gm28094	0	0	0	0	0	0	0	0	0	0	0	0
979	4930587A21Rik	0	0	0	0	0	0	0.0213991143248967	0	0	0	0.022453567313875	0
980	Pard3b	9.59759304438891	10.0934383718979	9.66009549518232	11.219067911014	12.0226555803254	10.0420800419288	14.3588057120057	16.2536780230165	12.6264730674804	10.2447928284576	14.9765293983546	14.1582337136292
981	Gm37205	0.784708865264502	0.774556421824299	1.16469236466737	1.11350299491337	0.734581807351856	0.902218128767043	0.96296014462035	0.837818454794667	0.925941358281897	0.873256769161666	1.3472140388325	0.982212491131639
982	Gm38012	0.523139243509668	0.580917316368224	0.913484207582252	0.378170828461145	0.587665445881485	0.764924065693797	0.96296014462035	0.703767502027521	0.968029601840165	0.724164150036503	1.19003906763538	1.00616889335436
983	Gm38278	0.281690361889821	0.217843993638084	0.251208157085119	0.273123376110827	0.122430301225309	0.215747813400815	0.213991143248967	0.603229287452161	0.168352974233072	0.170391564714471	0.381710644335875	0.407258837786289
984	Pard3bos1	0	0	0	0	0	0	0	0	0	0	0	0
985	Gm38075	0.543259983644655	0.36307332273014	0.593764734928464	0.651294204571972	0.367290903675928	0.764924065693797	0.813166344346074	0.971869407561814	0.652367775153155	0.702865204447194	0.628699884788501	0.790561273349856
986	Gm29640	0	0	0	0	0	0	0	0	0	0	0	0
987	Gm29641	0	0	0	0	0	0	0	0	0.021044121779134	0	0	0
988	Pard3bos2	0	0	0.0228371051895563	0.0210094904700636	0	0	0	0.0335127381917867	0.0420882435582681	0.0425978911786178	0.022453567313875	0.0239564022227229
989	Gm38351	0.422535542834732	0.508302651822196	0.388230788222457	0.336151847521018	0.269346662695681	0.294201563728383	0.406583172173037	0.40215285830144	0.273573583128742	0.19169051030378	0.22453567313875	0.359346033340844
990	Pard3bos3	3.31992212227289	2.54151325911098	0.730787366065802	1.93287312324585	1.22430301225309	1.94173032060733	4.57941046552789	6.63552216197377	6.81829545643943	1.46962724566232	7.88120212717013	4.21632679119923
991	Gm29084	0.0201207401349872	0.0242048881820093	0	0.0420189809401272	0	0	0.0427982286497934	0.0335127381917867	0.021044121779134	0	0	0
992	Gm11600	0	0	0	0	0	0	0	0	0	0	0	0
993	Gm11599	0	0.0242048881820093	0	0	0.0489721204901238	0.0196134375818922	0.0855964572995867	0.0335127381917867	0.021044121779134	0	0.022453567313875	0
994	Nrp2	74.9296362626924	70.2183806160091	94.7511494314691	72.4197136503093	83.2770908934555	79.1402206429351	48.8113797750893	46.6497315629671	65.9943658993643	58.2100182955813	63.97021327723	65.7842805035971
995	Gm29083	0	0	0	0	0	0	0	0.0335127381917867	0	0	0.022453567313875	0
996	Gm37121	1.12676144755928	1.3070639618285	1.07334394390915	1.70176872807515	2.03234300034014	1.68675563204273	1.43374065976808	1.40753500405504	1.38891203742285	1.29923568094784	2.35762456795688	2.01233778670872
997	Gm4208	0.181086661214885	0.145229329092056	0.0456742103791126	0.0630284714101908	0.0734581807351856	0.117680625491353	0.0213991143248967	0.0670254763835734	0.021044121779134	0.0425978911786178	0	0.0718692066681687
998	Ino80d	45.2917860438562	45.6262142230876	54.1924506148171	67.6505593136048	54.4325119247726	48.9355267668211	53.3907902406172	60.1553650542571	55.0303784524355	56.1440205734183	71.6268797312613	70.0245636970191
999	Gm44468	0	0	0	0	0	0	0	0	0	0	0	0
1000	Gm24942	0	0	0	0	0	0	0	0	0	0	0	0
1001	Rps13-ps7	0	0	0	0	0	0	0	0	0	0	0	0
1002	Rps27-ps1	0	0	0.0228371051895563	0	0	0	0	0	0.0631323653374021	0	0	0
1003	Ino80dos	1.08651996728931	0.871375974552336	1.80413130997495	2.68921478016814	2.47309208475125	1.88289000786165	2.31110434708884	1.7761751241647	1.93605920368033	2.30028612364536	3.43539579902288	3.66532954007661
1004	Gm20342	10.1609737681685	7.769769106425	11.9209689089484	17.1017252426318	13.3938749540488	12.9448688040489	18.232045404812	17.9963404089895	14.751929367173	12.1403989859061	23.710967083452	25.3458735516408
1005	Ndufs1	228.06858943008	206.854974403452	143.371346380035	131.183258495077	165.574739377108	162.301195990158	167.426670477992	135.99469158227	161.934517090436	154.502551304847	175.7440713657	160.244374467794
1006	Gm24557	0	0	0	0	0	0	0	0	0	0	0.022453567313875	0
1007	Eef1b2	128.973944265268	110.979412314513	107.471417022052	88.3869264075576	99.1195718720105	105.61836137849	121.311579107839	80.3300334457127	122.687229972351	96.8889034857663	125.33581274605	135.162021340603
1008	Gm27390	0	0	0	0	0	0	0	0	0	0	0	0
1009	Gm26457	0.0603622204049617	0.0242048881820093	0.0913484207582252	0.189085414230572	0.195888481960495	0.0392268751637845	0.106995571624483	0.134050952767147	0.231485339570474	0.106494727946545	0.2694428077665	0.16769481555906
1010	Snora41	0.120724440809923	0.169434217274065	0.525253419359795	0.399180318931209	0.440749084411114	0.392268751637845	0.25678937189876	0.40215285830144	0.399838313803547	0.425978911786178	0.449071346277501	0.383302435563567
1011	Gpr1	0.0201207401349872	0	0	0	0	0	0	0	0	0	0.022453567313875	0
1012	Gm27512	0	0	0	0	0	0	0	0	0	0	0	0
1013	Platr12	0	0	0	0	0	0	0	0	0	0	0	0
1014	1700039I01Rik	0	0	0	0	0	0	0	0	0	0	0	0
1015	Gm11608	0	0	0	0	0	0	0	0	0	0	0	0
1016	Gm24513	0	0	0	0	0	0	0	0	0	0	0	0
1017	Zdbf2	0	0.0242048881820093	0	0.0420189809401272	0.244860602450619	0	0.0213991143248967	0	0	0	0.202082105824875	0.0239564022227229
1018	Gm23448	0	0	0	0	0	0	0	0	0	0	0	0
1019	Gm11606	0	0	0	0	0	0	0	0	0	0	0	0
1020	Gm11605	0.0402414802699745	0.0484097763640187	0.0913484207582252	0.0210094904700636	0.0734581807351856	0.0392268751637845	0.06419734297469	0.10053821457536	0.0420882435582681	0.106494727946545	0.0673607019416251	0.0718692066681687
1021	Adam23	43.4205572113024	38.7278210912149	56.8415548168056	52.187574327638	51.053435610954	47.6998801991619	52.9628079541193	35.7916043888282	43.1614937690039	55.4411553689711	40.2592461937779	46.2837690943007
1022	Gm22281	0	0	0	0	0	0	0	0	0	0	0	0
1023	Dytn	0	0	0	0	0	0.0392268751637845	0	0	0	0	0	0
1024	Gm12748	0	0	0	0	0	0	0	0	0	0	0	0
1025	Mdh1b	0	0	0.0228371051895563	0.147066433290445	0.0244860602450619	0.0392268751637845	0.0213991143248967	0.134050952767147	0.0420882435582681	0.0425978911786178	0.022453567313875	0
1026	Fastkd2	19.8390497730974	18.6135590119652	17.8129420478539	15.1478426289159	15.7200506773297	14.9650528749838	19.045211749158	15.549910520989	18.6450918963128	19.8506172892359	20.5674676595095	17.8235632537058
1027	4933402D24Rik	0	0	0	0	0	0	0	0	0	0	0	0
1028	Gm13751	0	0	0	0	0	0	0	0	0	0	0	0
1029	Gm13754	0	0	0	0	0	0	0	0	0	0	0	0
1030	Gm13749	0.0201207401349872	0	0	0	0	0	0	0	0	0	0.0449071346277501	0.0239564022227229
1031	Klf7	13.7223447720613	13.2400738355591	15.597742844467	19.0556078563477	18.1196845813458	14.6904647488373	17.6756684323647	19.5714391040034	15.7410030907923	17.5290322200012	18.5466466012608	17.3204788070287
1032	Gm26649	0	0	0	0	0	0.0196134375818922	0.0213991143248967	0.0335127381917867	0	0	0.022453567313875	0
1033	Mir6899	0	0	0.0456742103791126	0.0210094904700636	0	0	0	0.0670254763835734	0	0	0.022453567313875	0.0239564022227229
1034	Gm13748	0	0	0.0456742103791126	0	0	0.0196134375818922	0	0	0	0	0	0
1035	Gm13750	0.0201207401349872	0	0	0.0210094904700636	0.0734581807351856	0	0.0213991143248967	0	0	0	0	0
1036	Gm28981	0	0	0	0	0	0.0196134375818922	0.06419734297469	0	0	0.0425978911786178	0	0
1037	Gm25748	0	0	0	0	0	0	0	0	0	0	0	0
1038	Gm28980	0	0	0	0	0	0	0	0	0	0	0	0
1039	Creb1	33.6821189859686	27.7145969684007	45.4915135375962	42.292104316238	43.3403266337595	44.2086883095851	36.3142970093497	30.4630790163341	40.2784490852625	34.1848076708408	40.4388747322889	45.5171642231735
1040	Mettl21a	7.5653982907552	8.37489131097523	7.12517681914157	6.28183765054902	7.54170655547906	5.98209846247713	8.3456545867097	6.70254763835734	6.03966295061147	8.1148982695267	8.44254131001701	6.82757463347603
1041	Gm28982	0.0603622204049617	0.0242048881820093	0.0456742103791126	0.0420189809401272	0.0734581807351856	0.0588403127456767	0.0855964572995867	0.234589167342507	0.168352974233072	0.0851957823572357	0.13472140388325	0.16769481555906
1042	Gm29152	0	0	0	0	0	0	0	0	0	0	0.022453567313875	0
1043	2810408I11Rik	0.503018503374681	0.387278210912149	0.18269684151645	0.168075923760509	0.171402421715433	0.235361250982707	0.32098671487345	0.10053821457536	0.336705948466144	0.212989455893089	0.426617778963626	0.215607620004506
1044	Ccnyl1	2.9979902801131	3.14663546366121	4.86430340537549	4.70612586529425	4.87272598876731	3.96191439154223	3.55225297793285	4.15557953578155	3.53541245889452	3.85510915166491	4.15390995306688	5.31832129344449
1045	Fzd5	15.1307965815104	9.70616016098574	9.34037602252853	13.3830454294305	10.8228386283173	9.35560972656259	14.701191541204	13.5726589676736	9.55403128772685	13.6100262315684	14.1232938404274	12.361503546925
1046	Gm38058	0	0.072614664546028	0.0685113155686689	0	0.0489721204901238	0.0392268751637845	0.171192914599173	0	0	0.0212989455893089	0.0449071346277501	0.0239564022227229
1047	Plekhm3	6.09658426090113	5.80917316368224	7.49057050217447	8.36177720708532	8.61909320626178	5.72712377391253	9.77939524647778	6.63552216197377	8.60704580766582	8.77516558279527	9.76730178153564	9.67838649798006
1048	Rpl31-ps24	0	0	0	0	0	0	0	0	0	0	0	0
1049	Rpl10a-ps1	0.543259983644655	0.919785750916355	0.639438945307577	0.693313185512099	0.832526048332104	0.470722501965414	0.684771658396694	0.636742025643947	0.862808992944495	0.553772585322032	0.696060586730126	0.670779262236242
1050	Gm24788	0	0	0	0	0	0	0	0	0	0	0	0
1051	Akr1cl	0	0	0.0228371051895563	0	0	0	0	0	0.021044121779134	0	0	0
1052	Gm8550	0.0201207401349872	0	0.0228371051895563	0	0	0	0	0	0	0	0	0
1053	Cryge	0	0	0	0	0	0	0	0.0335127381917867	0	0	0	0
1054	Crygd	0	0	0	0	0	0	0	0	0	0	0	0
1055	Crygc	0	0	0	0	0	0	0	0	0	0	0	0
1056	Crygb	0	0	0	0	0	0	0	0	0	0	0	0
1057	Gm7329	0.120724440809923	0.169434217274065	0	0.0210094904700636	0.0244860602450619	0.0196134375818922	0	0.0335127381917867	0.021044121779134	0.0212989455893089	0.0673607019416251	0.0718692066681687
1058	Cryga	0	0	0	0	0	0	0	0	0	0	0	0
1059	Gm28845	0	0	0	0	0	0	0	0	0	0	0	0
1060	D630023F18Rik	0.0201207401349872	0.072614664546028	0.0228371051895563	0.0420189809401272	0	0.0196134375818922	0	0.0670254763835734	0	0	0	0.0239564022227229
1061	Idh1	815.936253954002	755.507174825057	445.73461908976	445.90542573663	468.761137331465	548.411328227289	455.201959919202	320.214213422522	429.65783436458	432.432492299739	422.23933333742	429.274771428972
1062	Pikfyve	71.8310422819044	55.6228330422575	91.8965112827746	86.0338634749105	92.6797380275592	82.6117990949301	76.6944257404297	59.5856485049967	67.6147632763576	84.4716182071992	80.7654816280085	88.0397781685067
1063	Pth2r	0.0402414802699745	0	0	0.0210094904700636	0	0	0	0	0.021044121779134	0.0212989455893089	0.0449071346277501	0
1064	Gm28927	0.0201207401349872	0	0	0	0	0	0	0	0	0	0	0
1065	Gm28926	0	0	0	0	0	0	0	0	0	0	0	0
1066	Gm28925	0	0	0	0	0	0	0	0	0	0	0	0
1067	Gm28923	0	0	0	0	0	0	0	0	0	0	0	0
1068	Gm28922	0	0	0	0	0	0	0	0.0335127381917867	0	0	0	0
1069	Gm28728	0	0	0	0	0	0	0	0	0	0	0	0
1070	Gm5255	0	0	0	0	0	0	0	0	0	0	0	0
1071	Gm8805	0	0	0	0	0	0	0	0	0	0	0	0
1072	Crygf	0	0	0	0	0	0	0	0	0	0	0	0
1073	Gm8809	0	0	0	0	0	0	0	0	0	0	0	0
1074	Gm15659	0	0	0	0	0	0	0.0213991143248967	0	0	0	0	0
1075	Gm8812	0	0.0242048881820093	0	0.0210094904700636	0.0244860602450619	0	0.0213991143248967	0.0335127381917867	0	0	0.022453567313875	0
1076	Map2	2.91750731957315	3.96960166184953	2.87747525388409	3.97079369884202	3.57496479577903	3.72655314055952	4.13002906470506	3.71991393928832	4.22986847760594	3.59952180459321	4.96223837636638	5.05480086899453
1077	Gm24729	0	0.0242048881820093	0	0.0210094904700636	0	0	0	0	0.10522060889567	0.0212989455893089	0	0.0239564022227229
1078	Gm10558	0.0201207401349872	0	0	0	0	0	0	0	0	0	0	0
1079	Gm25411	0	0.0242048881820093	0.0228371051895563	0	0	0.0196134375818922	0	0.0335127381917867	0	0	0.022453567313875	0.0239564022227229
1080	Unc80	0.0201207401349872	0	0	0	0.0489721204901238	0	0	0	0	0	0.0898142692555001	0.0479128044454458
1081	Gm37181	0.0201207401349872	0.0242048881820093	0	0	0	0	0	0	0	0.0212989455893089	0	0
1082	Rpe	34.9497256144728	28.3923338374969	30.5332096384368	25.3164360164266	27.2040129322637	26.9684766751018	22.2978771265423	16.9909582632359	21.9069307720785	24.9836631762594	24.5642026413793	25.4416991605317
1083	Kansl1l	40.4829291515943	33.4511554675369	26.6052275458331	37.1657886415425	34.8436637287231	37.5793464069055	30.9645184281255	24.4307861418125	36.7851248699263	29.0091638926387	35.4541827886087	36.3418621718707
1084	Gm37570	2.79678287876322	2.13003016001682	2.14668788781829	2.85729070392865	2.62000844622162	2.56936032322788	3.25266537738429	3.15019739002795	2.37798576104215	2.619770307485	3.03123158737313	2.73102985339041
1085	Gm38387	3.6217332242977	3.80016744457547	3.42556577843345	4.7901638271745	4.28506054288583	3.60887251506817	4.62220869417768	3.92099036843904	3.91420665091893	3.30133656634288	4.93978480905251	4.36006520453557
1086	Gm38162	0.301811102024808	0.459892875458177	0.456742103791126	0.819370128332481	0.465235144656176	0.451109064383521	0.534977858122417	0.837818454794667	0.715500140490557	1.27793673535854	1.01041052912438	0.766604871127133
1087	Gm15789	0.140845180944911	0.169434217274065	0.0913484207582252	0.0210094904700636	0.220374542205557	0.0980671879094611	0.106995571624483	0.10053821457536	0.252529461349608	0.19169051030378	0.0449071346277501	0.263520424449952
1088	6820402A03Rik	6.53924054387085	5.32507540004205	4.63593235347993	6.66000847901016	6.41534778420621	6.76663596575282	7.81067672858729	4.39016870312406	6.79725133466029	5.40993217968447	7.36477007895101	10.0137761290982
1089	Gm37285	2.11267771417366	1.76695683728668	2.16952499300785	2.24801548029681	2.62000844622162	2.09863782126247	3.10287157711002	3.04965917545259	2.9672211708579	2.85405870896739	3.43539579902288	3.56950393118571
1090	Gm37755	0	0.0484097763640187	0.0228371051895563	0.0210094904700636	0.0489721204901238	0.0588403127456767	0	0.134050952767147	0.021044121779134	0.0212989455893089	0.0898142692555001	0.0958256088908916
1091	Gm38218	1.99195327336374	2.51730837092897	2.30654762414519	2.14296802794649	2.20374542205557	1.96134375818922	0.920161915970557	2.0107642915072	2.18858866502994	1.57612197360886	2.55970667378175	3.78511155119022
1092	Acadl	185.171171462287	184.102379512363	202.747819872881	187.425664483437	179.237960993853	189.26967266526	138.75185728263	185.291929462389	166.248562055159	190.582965133136	195.39094276534	187.746324219479
1093	Gm15793	1.569417730529	1.45229329092056	1.4615747321316	1.72277821854522	1.3467333134784	1.74559594478841	0.96296014462035	1.44104774224683	1.38891203742285	1.61871986478748	1.54929614465738	1.86859937337239
1094	Gm27934	0	0	0	0	0	0	0	0	0	0	0	0
1095	Gm25832	0	0	0	0	0	0	0	0	0	0	0	0
1096	Myl1	0.22132814148486	0.121024440910047	0.251208157085119	0.29413286658089	47.4050126344398	0.117680625491353	0.149793800274277	0.134050952767147	0.0841764871165361	0.149092619125162	7.63421288671751	0.119782011113615
1097	Rpl31-ps14	0.0201207401349872	0.0242048881820093	0	0	0.0244860602450619	0.0196134375818922	0	0	0.021044121779134	0.0212989455893089	0.022453567313875	0
1098	Gm15826	0	0	0	0	0	0.0196134375818922	0	0	0	0	0	0
1099	Lancl1	15.714298045425	17.4517243792287	13.5195662722173	14.1814060672929	17.9482821596304	16.553741319117	22.6402629557407	17.6612130270716	18.9607537229998	15.9742091919817	18.5915537358885	19.88381384486
1100	Cps1	11571.115719789	12350.0358922184	5547.61242975221	8204.92035123582	8321.07336701913	7418.50817722459	11111.3617185166	7120.75309825265	8123.9779922258	5136.51761515451	8079.24259087851	6977.51775498805
1101	Gm15668	0	0	0	0	0	0	0	0	0	0	0.0449071346277501	0
1102	Gm26342	0	0	0	0	0	0	0	0	0	0	0	0
1103	Kif22-ps	0	0	0	0	0	0	0	0	0	0	0	0
1104	Gm22548	0	0	0	0	0	0	0	0	0	0	0	0
1105	Gm15669	0	0	0	0	0	0	0	0	0	0	0	0
1106	Gm37957	0	0	0	0	0	0	0	0	0	0	0	0
1107	Gm23189	0	0	0	0	0	0	0	0	0	0	0	0
1108	Gm15671	0	0	0	0	0	0	0	0	0	0	0	0
1109	Erbb4	24.0845259415797	22.4863411210867	10.756276544281	17.5639340329732	27.6447620166749	18.5346985148882	18.1892471761622	16.3877289757837	29.6932558303581	17.3160427641082	28.920194700271	30.4965000295263
1110	Gm37100	0.22132814148486	0.36307332273014	0.137022631137338	0.315142357050954	0.465235144656176	0.215747813400815	0.235390257573863	0.335127381917867	0.231485339570474	0.255587347071707	0.449071346277501	0.335389631118121
1111	Gm15670	0.0804829605399489	0.217843993638084	0.0913484207582252	0.126056942820382	0.220374542205557	0.196134375818922	0.278188486223657	0.335127381917867	0.336705948466144	0.276886292661016	0.31434994239425	0.311433228895398
1112	Gm25542	0.0201207401349872	0	0.0228371051895563	0	0	0	0	0	0	0.0212989455893089	0.0449071346277501	0
1113	Gm19335	0.241448881619847	0.36307332273014	0.137022631137338	0.399180318931209	0.563179385636423	0.196134375818922	0.748969001371384	0.670254763835734	0.378794192024413	0.234288401482398	1.01041052912438	0.622866457790796
1114	Gm37735	0.543259983644655	0.484097763640187	0.342556577843345	0.504227771281527	0.367290903675928	0.35304187647406	0.877363687320764	0.804305716602881	0.610279531594887	0.425978911786178	1.23494620226313	0.74264846890441
1115	Gm37769	2.41448881619847	2.95299635820514	0.959158417961365	1.72277821854522	1.44467755445865	1.13757937974975	4.17282729335485	3.41829929556224	2.48320636993782	2.64106925307431	3.92937427992813	3.71324234452205
1116	Gm37061	0.342052582294783	0.484097763640187	0.296882367464232	0.29413286658089	0.269346662695681	0.215747813400815	0.877363687320764	0.703767502027521	0.189397096012206	0.851957823572357	0.718514154044001	0.838474077795302
1117	Gm16076	0.301811102024808	0.36307332273014	0.228371051895563	0.357161337991081	0.685609686861733	0.235361250982707	0.25678937189876	0.536203811068587	0.189397096012206	0.617669422089959	0.359257077022	0.550997251122627
1118	Gm8840	0	0	0	0	0	0	0	0	0	0	0	0
1119	Pced1c-ps	0	0	0	0	0	0	0	0	0	0	0	0
1120	Gm28497	0	0	0	0	0	0	0	0	0	0	0	0
1121	Gm29113	0.0201207401349872	0.0968195527280373	0.0685113155686689	0.0840379618802544	0.0489721204901238	0.0588403127456767	0.0427982286497934	0	0.0420882435582681	0.0851957823572357	0.13472140388325	0.0479128044454458
1122	Gm29114	0	0	0	0	0	0	0	0	0	0	0	0
1123	Ikzf2	2.27364363525356	2.34787415365491	2.80896393831543	4.01281267978215	3.10972965112286	2.03979750851679	4.23702463632954	2.24535345884971	4.44030969539728	2.40678085159191	4.64788843397213	6.44427219791246
1124	Gm29112	0.140845180944911	0.072614664546028	0.205533946706007	0.567256242691717	0.244860602450619	0.137294063073246	0.44938140082283	0.167563690958933	0.21044121779134	0.468576802964796	0.493978480905251	0.790561273349856
1125	Gm28112	0.0804829605399489	0.121024440910047	0.251208157085119	0.315142357050954	0.269346662695681	0.17652093823703	0.556376972447314	0.268101905534294	0.441926557361815	0.298185238250325	0.471524913591376	0.455171642231735
1126	Gm37930	0	0	0	0	0	0	0	0	0	0	0	0
1127	Spag16	0	0.0242048881820093	0	0.0210094904700636	0	0	0.0213991143248967	0	0.021044121779134	0	0	0
1128	Gm22665	0	0	0	0	0	0	0	0	0	0	0	0
1129	Gm23879	0	0	0	0	0	0	0	0	0	0	0	0
1130	Gm28580	0	0	0	0	0	0	0	0	0	0	0	0
1131	Gm38272	0	0.0242048881820093	0	0	0	0	0	0	0	0	0	0
1132	Gm37456	0	0	0	0	0	0	0	0	0	0	0	0
1133	Gm23422	0	0	0	0	0	0	0	0	0	0	0	0
1134	Vwc2l	0	0	0	0	0	0	0	0	0	0	0	0
1135	Bard1	0.704225904724553	0.871375974552336	0.411067893412014	1.13451248538343	0.514207265146299	0.451109064383521	0.748969001371384	1.27348405128789	1.09429433251497	0.532473639732723	1.077771231066	0.910343284463471
1136	Gm16236	0.0201207401349872	0	0	0.0210094904700636	0.0244860602450619	0	0	0	0	0	0.022453567313875	0
1137	Gm8870	0	0	0	0	0	0	0	0	0	0	0	0
1138	Abca12	0	0.0242048881820093	0	0	0	0	0	0	0	0.0212989455893089	0	0
1139	Gm6947	0	0	0	0	0	0	0	0	0	0	0	0
1140	Atic	24.9698385075191	24.0354539647353	21.5353901937516	24.3289899643337	25.8572796187853	23.0065622835596	28.3110282518383	23.3918912578671	26.3261963456967	29.2008544029425	28.9651018348988	25.9926964116544
1141	Fn1	1846.94309921088	1712.06015088988	3438.81129944339	3295.52766564371	3305.42224460139	2585.18836735647	2817.38599290157	3027.30617907867	2401.84979513968	3430.51467134204	2894.35464102775	2923.90284768555
1142	Apol7d	0.603622204049617	0.314663546366121	0.61660184011802	0.651294204571972	0.808039988087042	0.764924065693797	1.06995571624483	0.904843931178241	0.462970679140949	0.638968367679268	0.785874855985626	0.527040848899904
1143	Gm5829	0	0	0	0	0	0.0196134375818922	0.0213991143248967	0	0	0	0	0
1144	Gm5256	0	0.121024440910047	0	0	0	0.0196134375818922	0.0213991143248967	0.0335127381917867	0.021044121779134	0.0212989455893089	0	0
1145	Gm37217	0	0	0	0	0	0.0196134375818922	0	0	0	0	0	0
1146	Gm8883	17.0221461541992	14.9828257846638	42.1116219695418	25.7996542972381	24.7798929680026	23.4380579103612	25.2509549033781	30.4295662781423	24.6637107251451	34.3126013443767	21.6452388905755	21.440979989337
1147	Gm28818	0.382294062564757	0.36307332273014	0.205533946706007	0.0840379618802544	0.489721204901238	0.117680625491353	0.470780515147727	1.13943309852075	0.568191288036619	0.873256769161666	0.898142692555001	0.431215240009012
1148	4933417E11Rik	0	0	0	0	0	0.0196134375818922	0	0	0	0	0	0
1149	4930556G22Rik	0	0	0	0	0	0	0	0	0	0	0	0
1150	Gm5528	0	0	0	0	0	0	0	0	0	0	0	0
1151	Gm8885	0.0201207401349872	0.0484097763640187	0.0456742103791126	0.0420189809401272	0.0489721204901238	0.0392268751637845	0.0855964572995867	0.0335127381917867	0.0420882435582681	0.0212989455893089	0.0673607019416251	0.0718692066681687
1152	Gm4319	0	0	0	0	0	0	0	0	0	0	0	0
1153	Mreg	26.2374451360233	24.7858054983776	49.6250295769059	35.6531053276979	20.6907209070773	20.4372019603317	30.2155494267541	46.9178334685014	30.9559031371062	35.9526201547535	34.7805757691924	27.669644567245
1154	Gm25360	5.53320353712149	7.40669578369486	3.37989156805433	3.57161337991081	3.15870177161298	2.70665438630113	3.14566980575981	3.11668465183616	2.86200056196223	3.96160387961146	2.55970667378175	2.8268554622813
1155	D230017M19Rik	0.160965921079898	0.290458658184112	0.251208157085119	0.2311043951707	0.269346662695681	0.196134375818922	0.32098671487345	0.234589167342507	0.273573583128742	0.383381020607561	0.561339182846876	0.335389631118121
1156	Gm23472	0.382294062564757	0.36307332273014	0.159859736326894	0.2311043951707	0.146916361470371	0.17652093823703	0.32098671487345	0.335127381917867	0.336705948466144	0.425978911786178	0.22453567313875	0.383302435563567
1157	Gm24497	1.22736514823422	0.871375974552336	1.18752946985693	0.924417580682799	0.930470289312351	0.902218128767043	0.57777608677221	1.5080732186304	1.13638257607324	1.29923568094784	0.785874855985626	0.383302435563567
1158	Gm25939	50.8048688408428	48.5792105812927	44.7378890663408	45.0863665487565	37.5126442954348	34.5392635817122	29.6377733399819	93.7686414606192	57.9765555015143	52.6509934967716	46.3890700704658	36.5574697918752
1159	Pecr	164.788861705545	162.802077912195	103.109529930847	125.53170555863	105.363517234501	116.523432674022	131.197969925942	119.305347962761	121.803376857628	109.668270839352	114.288657627624	109.36097614673
1160	Tmem169	0.100603700674936	0.145229329092056	0.0456742103791126	0.168075923760509	0.0489721204901238	0.17652093823703	0.278188486223657	0.10053821457536	0.273573583128742	0.170391564714471	0.336803509708125	0.119782011113615
1161	Xrcc5	32.6962027193542	30.7644128793339	22.4717115065234	22.6692402171986	24.3391438835915	23.8695535371628	31.2213078000242	26.1734485277854	26.3472404674758	27.1987535175475	27.1912700171027	25.0344403227454
1162	March4	0	0	0	0	0	0	0	0	0.0420882435582681	0	0	0
1163	Gm15843	0.0201207401349872	0	0.0228371051895563	0.0210094904700636	0	0.0196134375818922	0.0213991143248967	0.0335127381917867	0.021044121779134	0.0212989455893089	0	0
1164	Smarcal1	15.6136943447501	12.1750587555507	14.6842586368847	17.1227347331018	15.0589270507131	11.4346341102432	17.3760808318161	15.8180124265233	14.7940176107312	16.9752596346792	17.9404002837861	15.8112254669971
1165	RP23-432C4.2	0.0201207401349872	0	0.0228371051895563	0	0	0	0.0427982286497934	0	0.0420882435582681	0.0212989455893089	0	0.0479128044454458
1166	Ankar	0	0	0	0	0	0	0	0	0	0	0	0
1167	RP23-38P22.2	0	0	0	0	0	0	0	0	0	0	0	0
1168	RP23-38P22.1	0	0	0	0	0	0.0196134375818922	0	0	0	0	0	0
1169	Rpl37a	157.98805153992	159.776466889444	116.743281729012	100.341326485024	112.391016524834	123.800018016904	132.096732727587	80.3970589220963	119.930450019285	102.256237774272	115.456243127945	103.563526808831
1170	Igfbp2	261.106844731729	224.742386769957	675.932639400488	278.627862613984	337.001647152787	531.916427220917	450.3871591961	494.580990234388	579.007966631094	649.532644691565	539.581676119731	593.447995861292
1171	Igfbp5	7.90745087304998	8.5685304164313	8.56391444608361	21.5347277318152	29.1628977518687	5.49176252292982	10.977745648672	13.3380698003311	6.43950126441501	5.53772585322032	26.2931273245477	6.32449018679885
1172	1700027A15Rik	0	0	0	0	0.0489721204901238	0	0	0	0	0	0	0
1173	Tnp1	0	0	0	0	0	0	0	0	0	0	0	0
1174	Gm38106	0	0	0	0	0	0	0	0	0	0	0	0
1175	Gm29185	0	0	0	0	0	0	0	0	0	0	0	0
1176	Gm29184	0	0	0	0	0	0	0	0	0	0	0	0
1177	Pinc	0	0	0	0	0	0	0	0	0	0	0	0
1178	Gm27315	0	0	0	0	0	0	0	0	0	0	0	0
1179	D530049I02Rik	0	0	0	0	0	0	0	0	0	0	0	0
1180	Gm9553	0	0	0	0	0	0	0	0	0	0	0	0
1181	C530043A13Rik	0	0	0	0	0.0489721204901238	0.0196134375818922	0.0213991143248967	0.0335127381917867	0	0	0	0.0479128044454458
1182	Gm29186	0	0	0	0	0	0	0	0	0	0	0	0
1183	6030407O03Rik	0.22132814148486	0.266253770002103	0.114185525947782	0.273123376110827	0.367290903675928	0.215747813400815	0.6419734297469	0.234589167342507	0.946985480061031	0.489875748554105	1.14513193300763	0.263520424449952
1184	Gm29183	0	0	0	0	0	0	0	0	0	0	0.022453567313875	0.0239564022227229
1185	Gm25329	0	0	0	0	0	0	0	0	0	0	0	0
1186	Mir6351	0	0	0	0	0	0	0	0	0	0	0	0
1187	Tns1	118.591642355615	140.267327014744	149.446016360456	209.149477629483	263.739354899561	148.316814994269	159.081015891282	188.911305187102	143.878660603939	155.908281713741	196.356446159837	198.814182046377
1188	Rufy4	0.382294062564757	0.290458658184112	1.39306341656293	1.00845554256305	1.3467333134784	1.92211688302544	0.278188486223657	1.37402226586325	0.904897236502763	1.4270293544837	1.01041052912438	1.26968931780431
1189	Cxcr2	0.22132814148486	0.314663546366121	0.43390499860157	0.336151847521018	0.146916361470371	0.235361250982707	0.38518405784814	0.0670254763835734	0.273573583128742	0.383381020607561	0.246989240452625	0.407258837786289
1190	Cxcr1	0	0	0.114185525947782	0.0630284714101908	0	0	0	0	0.0841764871165361	0.0425978911786178	0	0
1191	Mir1928	0	0	0	0	0	0	0	0	0	0	0	0
1192	Gm25524	0	0	0	0	0	0	0.0213991143248967	0	0	0	0	0
1193	Arpc2	71.4487482193396	68.3061944496303	64.8573787383399	70.9280398269347	67.28769355343	80.5523881488314	70.5314808148594	80.1624697547538	77.9474270699125	75.0787832023139	76.3421288671751	75.7261874260271
1194	Gpbar1	0.0603622204049617	0.0242048881820093	0.0456742103791126	0.0210094904700636	0.0244860602450619	0	0.0213991143248967	0.134050952767147	0	0.0425978911786178	0.0449071346277501	0.0479128044454458
1195	Aamp	99.7787503294017	105.896385796291	95.0251946937438	74.6047006591959	99.3644324744611	104.500395436322	104.57747170577	70.075135559026	112.375610300576	97.8260570916959	91.6554617752379	90.00420315077
1196	Gm28364	0.0201207401349872	0	0.0228371051895563	0	0.0244860602450619	0.0196134375818922	0.12839468594938	0	0.021044121779134	0	0.0449071346277501	0
1197	Pnkd	30.2414724228858	27.5693676393086	41.4265088138551	29.9175144293706	19.1236130513933	21.2413529011893	29.5521768826823	51.3080021716254	22.3278132076612	40.0420177079008	25.2153560934817	27.406124142795
1198	Gm37503	0.0804829605399489	0.169434217274065	0.342556577843345	0.0630284714101908	0.220374542205557	0.117680625491353	0.0855964572995867	0.10053821457536	0.126264730674804	0.106494727946545	0.112267836569375	0.0718692066681687
1199	Tmbim1	41.8913809610434	41.462973455782	50.6755364156254	43.594692725382	47.1111799114991	50.0338792714071	46.3290825134013	40.4163622592948	50.8425982183878	51.5434483261276	47.8260983785538	48.6314965121275
1200	Gm29358	0.462777023104706	0.508302651822196	0.456742103791126	0.924417580682799	0.857012108577166	0.666856877784336	0.920161915970557	1.17294583671253	0.925941358281897	0.702865204447194	1.077771231066	0.694735664458964
1201	Gm37931	0.201207401349872	0.145229329092056	0.159859736326894	0.315142357050954	0.416263024166052	0.0784537503275689	0.342385829198347	0.30161464372608	0.21044121779134	0.276886292661016	0.157174971197125	0.287476826672675
1202	Catip	0.0402414802699745	0.0242048881820093	0.137022631137338	0.0840379618802544	0.171402421715433	0.0784537503275689	0.0427982286497934	0.20107642915072	0.147308852453938	0.0212989455893089	0.0673607019416251	0.359346033340844
1203	Slc11a1	6.98189682684057	5.90599271641028	9.31753891733897	8.42480567849551	10.8962968090525	7.49233315628283	8.02466787183625	9.3165412173167	9.61716365306425	9.20114449458145	7.25250224238163	11.0199450224525
1204	Ctdsp1	67.3843587120722	63.0537337141343	84.4059407806001	90.7609988306748	77.7922133985616	75.0606256259016	90.6038500516125	129.560245849447	94.6354156407657	92.7143101502617	91.0716690250771	93.3580994619512
1205	Mir26b	0.402414802699745	0.290458658184112	0.365393683032901	0.252113885640763	0.171402421715433	0.313815001310276	0.32098671487345	0.737280240219307	0.547147166257485	0.468576802964796	0.291896375080375	0.311433228895398
1206	Vil1	0.22132814148486	0.532507540004205	0.342556577843345	0.399180318931209	0.269346662695681	0.392268751637845	0.727569887046487	0.435665596493227	1.17847081963151	0.319484183839634	1.68401754854063	0.694735664458964
1207	Usp37	18.7122883255381	16.4351190755843	21.1699965107187	20.7573765844228	21.9639960398205	18.6719925779614	20.9283338097489	18.532544220058	19.0449302101163	20.681276167219	22.6781029870138	20.8181135315462
1208	Gm37733	0.784708865264502	1.08921996819042	1.00483262834048	0.777351147392354	1.44467755445865	1.03951219184029	1.51933711706766	1.23997131309611	0.715500140490557	1.40573040889439	1.45948187540188	1.50925334003154
1209	Cnot9	19.1348238683729	17.8390025901409	16.5340641572388	18.7404654992967	17.1402421715433	15.6711366279319	18.9596152918585	18.6330824346334	15.5305618730009	19.6376278333428	19.6468713996406	19.452598604851
1210	Plcd4	0	0	0	0	0.318318783185804	0.0196134375818922	0	0	0	0	0.0673607019416251	0
1211	Zfp142	6.70020646495075	6.14804159823037	8.72377418241051	12.0384380393464	10.2596592426809	7.86498847033878	11.812311107343	12.6007895601118	10.1853549411009	9.98920548138588	13.1802440132446	10.0137761290982
1212	Gm25035	0.0804829605399489	0.0484097763640187	0.0228371051895563	0.0840379618802544	0.0734581807351856	0	0.0213991143248967	0.0335127381917867	0.10522060889567	0.149092619125162	0.0898142692555001	0.0479128044454458
1213	Bcs1l	13.2998092292266	10.9406094582682	9.88846654707788	9.68537510669932	9.62302167630932	9.96362629160125	13.6954331679339	8.94790109720705	12.0793259012229	11.9487084756023	11.0247015511126	10.7324681957799
1214	Rnf25	7.78672643224006	7.06782734914673	11.6925978570528	9.74840357810951	12.1695719417958	10.0813069170926	9.30861473133005	8.27764633337131	10.7114579855792	10.5003801755293	9.27332330063039	9.70234290020278
1215	Stk36	0.563380723779642	0.677736869096261	1.14185525947782	1.09249350444331	0.954956349557413	0.588403127456767	0.941561030295454	0.569716549260374	0.526103044478351	1.04364833387614	0.943049827182751	0.814517675572579
1216	Ttll4	34.1046545288034	34.9760634230035	51.8859029906719	45.3804994153374	52.253252562962	41.8354623621761	31.0929131140749	34.7862222430746	38.4265663686987	38.6575862445957	38.2384251355292	47.8648916410004
1217	Cyp27a1	420.624072521908	425.11045114063	403.737182646166	375.565651642857	454.093987244673	449.343855001151	229.86928607804	263.678224092978	246.700239616788	286.91809603358	252.827167954233	252.141133394159
1218	Prkag3	0	0.121024440910047	0	0	0.269346662695681	0.0392268751637845	0.0427982286497934	0.0335127381917867	0.021044121779134	0	0.0898142692555001	0.143738413336337
1219	Gm27507	0	0	0	0	0	0	0	0	0	0	0	0
1220	Wnt6	0	0.0242048881820093	0.0685113155686689	0.0210094904700636	0.0734581807351856	0.0392268751637845	0.0213991143248967	0	0.021044121779134	0.0212989455893089	0.0673607019416251	0
1221	Gm29539	0	0	0	0	0	0	0	0	0.021044121779134	0	0	0
1222	Wnt10a	0.0201207401349872	0.0242048881820093	0	0	0	0.0392268751637845	0	0	0	0.0425978911786178	0.0449071346277501	0
1223	Gm16582	0	0	0	0	0	0	0	0	0	0	0	0
1224	Cdk5r2	0	0	0	0	0	0	0	0	0	0	0	0
1225	Fev	0	0.0484097763640187	0.0228371051895563	0	0.0244860602450619	0	0	0	0.0631323653374021	0	0.0449071346277501	0.0239564022227229
1226	Cryba2	0	0	0	0	0	0	0	0	0	0	0	0
1227	Mir375	0	0	0	0	0	0	0	0	0	0	0	0
1228	Ccdc108	0	0	0	0	0	0	0	0	0	0	0.022453567313875	0
1229	Gm15841	0	0	0	0	0	0	0	0	0	0	0	0
1230	Ihh	0.442656282969719	0.145229329092056	0.274045262274676	0.252113885640763	0.244860602450619	0.686470315366228	0.748969001371384	1.37402226586325	0.505058922699217	0.489875748554105	0.898142692555001	0.74264846890441
1231	Gm37744	0	0	0	0	0	0	0	0	0	0	0	0
1232	Nhej1	2.69617917808829	2.75935725274906	2.55775578123031	2.03792057559617	2.17925936181051	1.68675563204273	2.13991143248967	2.54696810257579	2.02023569079687	1.81041037509126	2.26781029870138	1.79673016670422
1233	Slc23a3	0.120724440809923	0.36307332273014	0.251208157085119	0.273123376110827	0.293832722940743	0.0784537503275689	0.106995571624483	0.10053821457536	0.0841764871165361	0.0212989455893089	0.179628538511	0.527040848899904
1234	Cnppd1	51.3883703047574	52.7908611249624	41.5178572346134	49.0571602475985	50.4412841048275	51.132231775993	48.3405992599416	42.2260501216512	50.9478188272835	46.261309819979	48.4997053979701	51.3385699632952
1235	Fam134a	110.98600258459	122.694578194605	124.05115538967	128.80918607196	119.418515815167	112.228089843587	125.505805515519	126.141946553885	132.19917301652	126.856519929924	122.865920341524	119.853880320283
1236	Zfand2b	16.3984032100146	16.9434217274065	13.7251002189233	15.6100514192573	16.3077161232112	14.1216750589624	14.5085995122799	13.204018847564	15.5305618730009	15.8251165728565	12.7087190996533	13.8707568869566
1237	Abcb6	20.5835171580919	17.6937732610488	16.830946524703	18.488351613656	18.976696689923	18.0443625753409	15.2575685136513	11.6959456289336	16.0566649174793	17.8272174582516	16.3237434371871	15.6195742492153
1238	Gm29253	0.201207401349872	0.193639105456075	0.319719472653788	0.0840379618802544	0.146916361470371	0.392268751637845	0.19259202892407	0.20107642915072	0.399838313803547	0.340783129428943	0.336803509708125	0.143738413336337
1239	Atg9a	26.2374451360233	28.7069973838631	28.9574493803574	38.1112157126954	34.1335679816163	24.026461037818	26.3851079625976	31.5689993766631	24.2217841677833	29.2221533485318	28.0894127096577	29.9455027784036
1240	Ankzf1	28.0483117481722	26.6979916647563	25.8744401797673	26.5139769732203	33.1296395115687	29.6359041862392	34.4097758344339	26.4415504333197	30.4929324579652	29.8185238250325	36.644221856244	28.1248162094767
1241	Glb1l	3.15895620119299	3.80016744457547	4.08784182893058	3.61363236085094	5.14207265146299	5.25640127194712	6.20574315422004	5.22798715791872	4.56657442607208	5.64422058116686	6.48908095370988	5.46205970678082
1242	Gm27943	0	0	0	0	0	0	0	0	0	0	0	0
1243	Stk16	38.9939943816052	35.8474393975558	54.3979845615231	41.7248480735463	42.6057448264077	46.8957292583043	37.6624412118181	38.5396489205547	42.9089643076543	47.6883391744627	38.7099500491206	47.0503739654278
1244	Tuba4a	75.7747073483619	41.511383232146	94.2258960121093	67.7556067659551	58.3257955037374	51.2891392766482	72.7783878189736	88.9092944228101	71.1922639788104	78.4440166054247	59.1651498720607	75.7261874260271
1245	A630095N17Rik	0	0	0	0	0	0.0196134375818922	0	0	0	0	0	0
1246	Dnajb2	53.9034628216308	37.7112157875705	40.14763092324	35.337962970647	39.0552660908737	39.2857154765301	44.1677719665867	30.3960535399505	38.1319486637909	41.1069649873662	34.5784936633675	38.0906795341294
1247	Ptprn	0	0.072614664546028	0	0	0.0734581807351856	0	0.0213991143248967	0	0.021044121779134	0	0.0449071346277501	0
1248	Gm28294	0	0	0	0	0.0244860602450619	0	0	0	0	0	0	0
1249	Resp18	0	0	0	0	0	0	0	0	0	0	0	0
1250	Gm28902	0	0	0	0	0	0	0	0	0	0	0	0
1251	Dnpep	52.8773050747464	45.0695017949014	36.7220651448065	35.2749344992368	38.1737679220515	33.2447767013073	40.2089358164809	29.1895949650462	34.4281832306633	37.5926389651302	30.0653266332787	31.646407336217
1252	Des	5.01006429361182	5.51871450549813	7.51340760736403	6.1767901981987	77.5228667358659	6.0605522128047	8.43125104400929	4.12206679758976	6.18697180306541	5.66551952675617	18.860996543655	6.54009780680336
1253	Gm15179	0	0	0	0	0.78355392784198	0	0	0	0	0	0.022453567313875	0
1254	Speg	1.06639922715432	1.01660530364439	1.05050683871959	1.49167382337452	6.78263868788214	1.45139438106002	1.2839468594938	2.07778976789078	1.43100028098111	1.9169051030378	2.4249852698985	2.37168382004957
1255	Gm15178	0	0	0	0	0	0	0	0	0	0	0	0
1256	Gmppa	24.9497177673842	16.7739875101325	18.3610325724033	15.7150988716076	17.3606167137489	12.6114403651567	16.4345198015206	19.6719773185788	14.2047822009155	20.5534824936831	15.0663436676101	15.9549638803335
1257	Asic4	0	0	0	0.0210094904700636	0	0	0	0	0	0	0	0
1258	Gm37264	0	0.0242048881820093	0	0	0	0	0	0	0	0	0	0
1259	Chpf	1.30784810877417	1.18603952091846	1.91831683592273	2.18498700888662	2.15477330156545	1.56907500655138	2.69628840493698	3.0161464372608	2.14650042147167	1.9169051030378	2.514799539154	1.65299175336788
1260	Obsl1	0.905433306074425	0.943990639098364	1.11901815428826	1.78580668995541	2.69346662695681	1.45139438106002	1.56213534571746	1.54158595682219	1.64144149877245	1.61871986478748	2.11063532750425	1.86859937337239
1261	Tmem198	0.241448881619847	0.0968195527280373	0.0913484207582252	0.0840379618802544	0.122430301225309	0.117680625491353	0.12839468594938	0	0.126264730674804	0.0851957823572357	0.22453567313875	0.0718692066681687
1262	Inha	0.0804829605399489	0.0968195527280373	0.0685113155686689	0.147066433290445	0.0489721204901238	0.0784537503275689	0.06419734297469	0.134050952767147	0.0631323653374021	0.0851957823572357	0.0898142692555001	0.0958256088908916
1263	Gm15181	0	0	0	0	0	0	0	0	0	0	0	0
1264	Stk11ip	6.57948202414082	8.37489131097523	9.75144391594054	9.30720427823818	9.91685439925006	7.35503909320959	10.4213686762247	9.3165412173167	9.49089892238945	12.6089757888709	10.6878980414045	8.67221760462569
1265	Gm15183	0	0	0	0	0	0	0	0	0	0	0	0
1266	Slc4a3	0.623742944184604	1.01660530364439	0.319719472653788	0.840379618802544	0.710095747106794	0.804150940857581	0.813166344346074	0.904843931178241	0.862808992944495	0.660267313268576	0.808328423299501	1.65299175336788
1267	Gm15180	0	0	0	0	0	0	0	0	0	0	0	0
1268	Gm15182	0	0	0	0	0	0	0	0	0	0	0	0
1269	Gm5257	0	0	0	0	0	0	0	0	0	0.0212989455893089	0	0
1270	Gm29065	0	0	0	0	0	0	0	0	0	0	0	0
1271	Gm29068	0	0	0	0	0	0	0	0	0	0	0	0
1272	Gm29069	0	0	0	0	0	0	0	0	0	0	0	0
1273	Gm17751	0	0	0	0	0	0	0.06419734297469	0	0	0	0	0
1274	Mir6343	0	0	0	0	0	0	0	0	0	0	0	0
1275	Gm816	0	0	0	0	0	0	0	0	0	0	0	0
1276	Gm38265	0	0	0	0	0	0	0	0	0	0.0212989455893089	0	0
1277	Gm25974	0	0	0	0	0	0	0	0	0	0	0	0
1278	Epha4	0.744467384994527	0.822966198188317	0.753624471255358	0.903408090212735	1.64056603641915	0.921831566348935	3.50945474928306	1.30699678947968	1.45204440276025	1.32053462653715	2.08818176019038	1.43738413336337
1279	Mir6352	0	0	0	0.0210094904700636	0	0	0	0	0	0.0425978911786178	0.0449071346277501	0
1280	Gm28386	0	0	0	0	0	0	0	0	0	0	0	0
1281	Gm28385	0	0	0	0	0	0	0	0	0	0	0	0
1282	Gm26263	0	0	0	0	0	0	0	0	0	0	0	0
1283	Gm28387	0	0	0	0	0	0	0	0	0	0	0	0
1284	Pax3	0	0	0	0	0.122430301225309	0.0196134375818922	0.0213991143248967	0	0	0	0	0
1285	Sgpp2	0.301811102024808	0.314663546366121	0.205533946706007	0.441199299871336	0.514207265146299	0.35304187647406	0.427982286497934	0.569716549260374	0.231485339570474	0.212989455893089	0.449071346277501	0.383302435563567
1286	Gm28410	0	0	0	0	0	0.0196134375818922	0	0	0	0	0	0
1287	Gm37884	0	0.0242048881820093	0	0.0210094904700636	0	0.0196134375818922	0	0	0.021044121779134	0.0212989455893089	0.022453567313875	0.0479128044454458
1288	Farsb	32.1730634758446	28.489153390225	29.6197254308545	26.5349864636903	26.1755984019711	24.0656879129818	26.8130902490955	26.4415504333197	26.1578433714636	31.0538626692124	24.6764704779487	25.3698299538636
1289	Gm28995	0	0	0	0	0	0	0	0	0	0	0	0
1290	4833412K13Rik	0.563380723779642	0.750351533642289	0.822135786824027	0.75634165692229	1.27327513274322	0.70608375294812	0.877363687320764	1.03889488394539	0.820720749386227	0.745463095625812	1.01041052912438	1.12595090446798
1291	BC035947	0.0603622204049617	0.0484097763640187	0.0913484207582252	0.0840379618802544	0.0244860602450619	0.0196134375818922	0.0427982286497934	0	0	0.0425978911786178	0	0
1292	Mogat1	0.72434664485954	0.580917316368224	0.319719472653788	0.504227771281527	0.195888481960495	0.411882189219737	0.149793800274277	0.134050952767147	0.0420882435582681	0.340783129428943	0.0673607019416251	0.0958256088908916
1293	5730419F03Rik	0	0	0	0	0.0979442409802475	0	0	0	0	0.0212989455893089	0.0898142692555001	0.0239564022227229
1294	Gm29611	0	0	0	0	0	0	0	0	0	0	0	0
1295	Acsl3	90.3823646863626	82.1513904897397	43.9614274898959	44.7502147012355	48.3844550442423	52.2501977181609	58.8047661648161	36.3278081998968	37.206007305509	55.228165913078	52.9904188607451	56.0819376033943
1296	Utp14b	64.2857647312842	62.0855381868539	34.0044496272493	39.5398610646597	34.9660940299484	36.4221535895739	57.8632051345206	39.1093654698151	27.3784024346534	43.5563437301367	46.7932342821156	52.8717797055495
1297	Gm6159	0	0	0.0456742103791126	0.0210094904700636	0.0244860602450619	0.0196134375818922	0.0427982286497934	0	0.10522060889567	0.0425978911786178	0.0449071346277501	0.0239564022227229
1298	Gm29536	0	0	0	0	0	0	0	0	0	0	0	0
1299	Kcne4	0.422535542834732	0.290458658184112	0.639438945307577	0.546246752221654	0.440749084411114	0.470722501965414	1.62633268869215	0.268101905534294	0.505058922699217	0.447277857375487	0.516432048219126	0.527040848899904
1300	Gm29187	0	0	0	0	0.0244860602450619	0	0.0427982286497934	0	0	0	0	0.0239564022227229
1301	Gm5830	0.0201207401349872	0.0484097763640187	0.0228371051895563	0.0210094904700636	0.0244860602450619	0	0.0213991143248967	0.0335127381917867	0.021044121779134	0	0.022453567313875	0.0239564022227229
1302	Scg2	0.0201207401349872	0	0	0.0210094904700636	0	0.0392268751637845	0.0213991143248967	0	0	0	0.0898142692555001	0
1303	Gm19027	0	0	0	0	0	0	0	0	0	0	0	0
1304	Gm24160	0	0	0	0	0	0	0	0	0	0	0	0
1305	Ap1s3	0.865191825804451	0.629327092732243	0.639438945307577	0.798360637862417	0.514207265146299	0.372655314055952	1.00575837327014	0.804305716602881	0.883853114723629	0.958452551518901	0.808328423299501	1.07803810002253
1306	Gm37886	0.0201207401349872	0	0.0685113155686689	0.147066433290445	0.0489721204901238	0.0196134375818922	0.149793800274277	0.10053821457536	0.147308852453938	0.106494727946545	0.0898142692555001	0.0239564022227229
1307	Wdfy1	14.5472951175958	14.8860062319357	15.2095120562445	18.1311902756649	16.9688397498279	12.6702806779024	11.8979075646426	12.4332258691529	12.87900252883	14.8879629669269	15.7399506870264	15.5477050425472
1308	Gm10555	0	0	0	0	0	0	0	0	0.021044121779134	0	0	0
1309	Mrpl44	20.543275677822	17.0886510564986	18.4295438879719	15.1478426289159	15.7690227978198	15.7888172534232	18.638628576985	13.0699678947968	18.1610770953927	17.2095480361616	16.4809184083843	16.2424407070061
1310	Serpine2	7.54527755062021	5.56712428186215	6.59992339978177	4.70612586529425	6.43983384445127	6.17823283829605	3.98023526443078	4.75880882323371	3.74585367668586	2.98185238250325	5.27658831876063	5.31832129344449
1311	Gm5529	0.0804829605399489	0.193639105456075	0.114185525947782	0.273123376110827	0.171402421715433	0.0980671879094611	0.171192914599173	0.0335127381917867	0.126264730674804	0.234288401482398	0.179628538511	0.215607620004506
1312	Gm28071	0	0.0242048881820093	0	0	0	0.0196134375818922	0	0.0335127381917867	0.0420882435582681	0.0212989455893089	0.0449071346277501	0
1313	Gm28058	0	0	0	0	0	0	0	0	0	0	0	0
1314	Gm23934	0	0.072614664546028	0.0456742103791126	0.0210094904700636	0.0489721204901238	0.0392268751637845	0.06419734297469	0.0335127381917867	0.0420882435582681	0.0425978911786178	0	0.0718692066681687
1315	Gm38339	0	0	0	0	0	0	0	0	0	0.0212989455893089	0	0
1316	9830004L10Rik	0	0	0	0	0	0	0	0	0	0	0	0
1317	Fam124b	0.0201207401349872	0.0484097763640187	0.0913484207582252	0.0210094904700636	0.0489721204901238	0.0392268751637845	0	0	0.021044121779134	0	0.022453567313875	0
1318	2310015K22Rik	0	0	0	0	0.0244860602450619	0	0	0	0	0	0	0
1319	Gm37932	0	0	0.0228371051895563	0.105047452350318	0.0489721204901238	0.0392268751637845	0	0	0.021044121779134	0	0.022453567313875	0.0479128044454458
1320	Cul3	90.3421232060927	80.9411460806392	86.4156060372811	93.7023274964837	89.839355039132	83.1021350344774	76.9298159980035	81.7375684497677	83.1453251493586	82.1074352467859	94.6417862279832	91.729064110806
1321	Gm37902	3.03823176038307	2.10582527183481	3.33421735767522	3.57161337991081	3.67290903675928	3.41273813924925	3.68064766388223	3.38478655737046	2.75677995306656	2.8753576545567	3.79465287604488	3.85698075785839
1322	Gm37262	1.54929699039402	1.35547373819252	1.73561999440628	2.0799395565363	2.03234300034014	1.5102346938057	1.9473194035656	2.04427702969899	1.49413264631852	1.55482302801955	3.00877802005925	2.6112478422768
1323	Gm29125	0.0201207401349872	0	0	0.0210094904700636	0.0244860602450619	0.0196134375818922	0.0213991143248967	0.0670254763835734	0.021044121779134	0.0638968367679267	0.022453567313875	0
1324	Gm6189	0.0201207401349872	0	0	0	0	0.0392268751637845	0.0213991143248967	0	0.0420882435582681	0	0	0
1325	1700016L21Rik	0	0	0	0.0210094904700636	0	0	0.0213991143248967	0	0	0	0	0.0479128044454458
1326	Gm45261	0	0	0	0	0	0	0	0	0	0	0	0
1327	Dock10	17.4446816970339	17.1854706092266	24.2301686061192	34.8967636707757	26.8122359683428	23.6734191613439	35.3513368647293	27.5474707936487	40.8466403732992	31.096460560391	36.6217682889302	44.8942977653827
1328	Gm37645	0.140845180944911	0.0242048881820093	0.0685113155686689	0.252113885640763	0.0979442409802475	0.117680625491353	0.235390257573863	0.368640120109654	0.231485339570474	0.340783129428943	0.2694428077665	0.359346033340844
1329	Gm38062	0.301811102024808	0.242048881820093	0.114185525947782	0.546246752221654	0.293832722940743	0.235361250982707	0.470780515147727	0.368640120109654	0.462970679140949	0.362082075018252	0.696060586730126	0.646822860013519
1330	A630081D01Rik	0.261569621754834	0.121024440910047	0.296882367464232	0.75634165692229	0.171402421715433	0.137294063073246	0.684771658396694	0.40215285830144	0.547147166257485	0.404679966196869	0.898142692555001	1.10199450224525
1331	Gm29124	0	0	0	0	0	0	0	0	0	0	0	0
1332	Gm28066	0	0	0	0	0	0	0	0	0	0	0	0
1333	Nyap2	0.0201207401349872	0	0	0	0	0	0	0	0	0	0.022453567313875	0
1334	Gm37210	0	0	0	0	0	0	0	0	0	0	0	0
1335	Gm6198	0	0	0	0	0	0	0	0	0	0	0	0
1336	Gm5530	0.0201207401349872	0.121024440910047	0.0228371051895563	0.0420189809401272	0	0	0.0213991143248967	0	0.0420882435582681	0.0212989455893089	0.0449071346277501	0.0239564022227229
1337	Gm7516	0.0201207401349872	0	0	0	0	0	0.0213991143248967	0	0	0	0	0.0479128044454458
1338	Gm37114	0	0	0	0	0	0	0	0	0	0	0	0
1339	Mir6344	0	0	0	0	0	0	0	0	0	0	0	0
1340	Irs1	63.7022632673696	61.1173426595736	86.0730494594377	93.5132420822531	66.9448887099992	70.8437365457947	69.8253100421379	80.7992117803977	66.730910161634	83.768753002752	79.2610926179788	86.1472223929116
1341	Gm9747	0.0804829605399489	0.0242048881820093	0.0456742103791126	0.0420189809401272	0.0244860602450619	0.0980671879094611	0.12839468594938	0.0335127381917867	0	0.0212989455893089	0.022453567313875	0
1342	Rhbdd1	21.6901578655162	21.5907602583523	26.6280646510227	21.9128985602763	24.3881160040816	21.3982604018444	22.0196886403187	17.6947257652634	19.465812645699	28.6470818176205	21.375796082809	22.2794540671323
1343	Gm19552	0.72434664485954	0.532507540004205	0.753624471255358	0.630284714101908	0.78355392784198	0.274588126146491	0.57777608677221	0.871331192986454	0.820720749386227	0.745463095625812	0.740967721357876	0.622866457790796
1344	Gm28940	0	0	0	0	0	0	0	0	0	0	0	0
1345	Gm22112	0	0	0	0	0	0	0	0	0	0	0	0
1346	Col4a4	1.28772736863918	2.20264482456285	2.55775578123031	3.44555643709043	4.45646296460126	2.58897376080977	4.38681843660382	3.88747763024726	2.94617704907876	2.25768823246675	4.55807416471663	4.19237038897651
1347	Col4a3	1.34808958904414	2.03321060728878	1.27887789061515	2.60517681828789	8.57012108577166	3.92268751637845	8.49544838698398	3.15019739002795	3.00930941441617	2.47067768835983	6.24209171325726	6.2765773823534
1348	n-R5s213	0	0	0	0	0	0	0	0	0	0	0.0673607019416251	0
1349	C430014B12Rik	1.58953847066399	2.20264482456285	2.26087341376607	2.20599649935668	1.90991269911483	1.96134375818922	2.99587600548553	2.31237893523328	1.85188271656379	1.64001881037679	2.49234597184013	2.13211979782234
1350	Mff	37.4648181313462	39.1877139666731	40.9012553944954	37.1027601701323	42.1649957419966	35.7552967117895	38.0048270410165	32.0381777113481	40.194272598146	35.1006623311811	40.2367926264641	41.9716166942105
1351	Gm28941	1.04627848701934	0.798761310006308	1.11901815428826	1.23955993773375	1.56710785568396	1.17680625491353	1.19835040219421	1.47456048043861	0.715500140490557	0.873256769161666	1.41457474077413	1.988381384486
1352	Tm4sf20	0	0	0	0	0	0	0.0427982286497934	0	0	0	0	0
1353	Gm19257	0	0	0	0	0	0	0	0	0	0	0	0
1354	Gm36999	0	0	0	0.0630284714101908	0	0	0.0213991143248967	0	0.021044121779134	0.0212989455893089	0	0.0239564022227229
1355	Gm28942	0	0	0	0.0210094904700636	0	0	0.06419734297469	0.0670254763835734	0	0	0	0
1356	Gm17764	0	0	0	0	0	0	0	0	0	0	0	0
1357	Gm22396	0	0	0	0	0	0	0	0	0	0	0	0
1358	Agfg1	29.6579709589712	26.1170743483881	37.315829879735	36.4094469846202	39.0062939703836	34.401969518639	37.1060642393708	33.6803018827456	34.6807126920129	38.3168031151667	43.8742705313118	44.0318672853647
1359	Gm7553	0.0201207401349872	0	0	0.0420189809401272	0.0244860602450619	0	0	0	0	0	0	0
1360	Slc19a3	0.0402414802699745	0.0968195527280373	0	0	0	0.0980671879094611	0.0213991143248967	0.134050952767147	0.0841764871165361	0.0638968367679267	0.0449071346277501	0.0239564022227229
1361	Gm7539	0	0	0	0	0	0	0	0	0	0	0	0
1362	Krtap28-10	0	0	0	0	0	0	0	0	0	0	0	0
1363	A030005K14Rik	0	0	0	0	0	0	0	0	0	0	0	0
1364	Krtap28-13	0	0	0	0	0	0	0	0	0	0	0	0
1365	Gm29518	0	0	0	0	0	0	0	0	0	0	0	0
1366	Ccl20	0	0	0	0.0210094904700636	0	0	0	0	0.0841764871165361	0	0.0449071346277501	0.0718692066681687
1367	Gm29519	0	0	0	0	0	0	0.0213991143248967	0	0	0	0	0
1368	Daw1	0	0	0	0.0210094904700636	0	0.0588403127456767	0.06419734297469	0	0	0	0	0
1369	Gm6244	0	0	0	0	0	0	0	0	0	0	0	0
1370	n-R5s214	0	0	0	0	0	0	0	0	0	0	0	0
1371	Sphkap	0	0	0.0228371051895563	0	0.0244860602450619	0.0196134375818922	0	0	0	0	0	0
1372	Gm6374	0.0201207401349872	0.0242048881820093	0.0456742103791126	0.0420189809401272	0	0.0196134375818922	0	0	0.021044121779134	0.0425978911786178	0	0
1373	Gm37517	0	0	0	0	0	0	0	0	0	0	0	0
1374	Gm37989	0	0	0	0	0	0	0	0	0	0	0	0
1375	4933436I20Rik	0.0201207401349872	0	0	0	0	0	0.06419734297469	0	0	0.0425978911786178	0.022453567313875	0
1376	Gm25754	0	0	0	0	0	0	0	0	0	0	0	0
1377	Gm24555	0	0	0	0	0	0	0	0	0	0	0	0
1378	Pid1	103.802898356399	76.6084710960595	134.601897987245	88.6390402931984	95.1038579918203	83.0432947217317	99.9552630115924	100.471189098977	84.4500606996649	95.0358952194964	106.542176904337	90.1479415641063
1379	Gm37058	1.87122883255381	2.90458658184112	7.19368813471024	4.45401197965348	5.70525203709942	3.17737688826654	5.178585666625	8.47872276252203	3.57750070245279	3.94030493402215	5.56848469384101	6.92340024236692
1380	Gm18304	0	0	0	0	0	0	0	0	0	0	0	0
1381	Mir6353	0.402414802699745	0.387278210912149	0.890647102392696	0.882398599742672	0.612151506126547	0.902218128767043	0.77036811569628	0.703767502027521	0.610279531594887	0.638968367679268	1.19003906763538	0.982212491131639
1382	Dner	0	0.0242048881820093	0	0	0.0244860602450619	0	0.0213991143248967	0.0670254763835734	0.021044121779134	0	0.022453567313875	0.0239564022227229
1383	Gm37959	0	0	0.0228371051895563	0	0	0	0	0	0	0.0212989455893089	0	0
1384	Gm37925	0	0	0	0	0	0	0	0	0	0	0	0
1385	Mir5126	0	0	0	0	0	0	0	0	0	0	0	0
1386	Trip12	248.008242903853	227.404924469978	255.158976282913	265.580969032074	263.739354899561	238.872056309865	265.13502648547	254.52924656662	268.123155587947	262.339112823518	309.252982614001	284.434363590389
1387	Gm38374	2.33400585565852	3.50970878639135	2.92314946426321	3.38252796568024	3.79533933798459	2.33399907224518	3.06007334846022	2.68101905534294	2.33589751748388	2.47067768835983	4.26617778963625	3.30598350673576
1388	Gm37738	3.88330284605254	4.11483099094159	5.09267445727106	5.945685803028	6.53777808543152	4.51109064383521	5.84195821069679	5.86472918356267	4.04047138159373	3.79121231489699	8.06083066568113	7.61813590682589
1389	Fbxo36	1.8913495726888	2.25105460092687	1.55292315288983	2.20599649935668	3.0852435908778	2.05941094609868	2.11851231816477	2.0107642915072	1.68352974233072	2.53457452512776	1.19003906763538	2.03629418893145
1390	Slc16a14	0	0	0.0228371051895563	0	0	0	0.0427982286497934	0.0670254763835734	0.021044121779134	0	0.022453567313875	0.0958256088908916
1391	Gm15433	0.543259983644655	0.411483099094159	0.776461576444914	0.651294204571972	1.29776119298828	0.431495626801629	0.791767230021177	0.703767502027521	0.968029601840165	0.830658877983048	1.03286409643825	1.17386370891342
1392	Gm29284	0	0.145229329092056	0.0685113155686689	0.0210094904700636	0.0734581807351856	0.0392268751637845	0.0213991143248967	0.0670254763835734	0.0420882435582681	0.0638968367679267	0.022453567313875	0.0718692066681687
1393	C130026I21Rik	0.643863684319591	0.701941757278271	0.730787366065802	1.23955993773375	0.954956349557413	0.764924065693797	1.11275394489463	1.07240762213717	1.57830913343505	1.04364833387614	1.1675855003215	1.26968931780431
1394	Rpl19-ps1	0.120724440809923	0.145229329092056	0.0913484207582252	0.210094904700636	0.146916361470371	0.156907500655138	0.12839468594938	0.10053821457536	0.168352974233072	0.127793673535853	0.202082105824875	0.119782011113615
1395	Gm27907	0	0	0	0	0	0	0	0	0	0	0	0
1396	Gm7582	0.503018503374681	0.484097763640187	0.137022631137338	0.483218280811463	0.685609686861733	0.431495626801629	0.278188486223657	0.536203811068587	0.610279531594887	0.894555714750975	0.785874855985626	0.982212491131639
1397	Gm2389	0	0.0242048881820093	0	0	0	0	0	0	0	0	0	0
1398	Gm18342	0.0402414802699745	0.145229329092056	0.0228371051895563	0.2311043951707	0.220374542205557	0.156907500655138	0.171192914599173	0.134050952767147	0.294617704907876	0.127793673535853	0.179628538511	0.263520424449952
1399	A530032D15Rik	0.281690361889821	0.36307332273014	0.228371051895563	0.75634165692229	0.440749084411114	0.235361250982707	0.620574315422004	0.871331192986454	1.1153384542941	0.511174694143414	0.696060586730126	0.982212491131639
1400	Gm10553	0	0	0	0	0	0	0	0	0	0	0	0
1401	A530040E14Rik	0.181086661214885	0.242048881820093	0.456742103791126	0.315142357050954	0.244860602450619	0.0980671879094611	0.19259202892407	0.268101905534294	0.462970679140949	0.319484183839634	0.336803509708125	0.311433228895398
1402	Gm16038	0.0201207401349872	0	0	0	0	0	0	0	0	0	0	0
1403	Gm2619	0.905433306074425	0.653531980914252	1.4615747321316	2.35306293264712	3.42804843430866	2.39283938499085	1.86172294626601	1.60861143320576	2.39902988282128	2.3854819060026	2.91896375080375	2.32377101560412
1404	Gm6264	0	0	0	0.147066433290445	0	0.0196134375818922	0.06419734297469	0.134050952767147	0.0631323653374021	0	0.0449071346277501	0.0718692066681687
1405	Gm7609	3.48088804335279	2.73515236456706	3.26570604210655	3.67666083226113	4.01571388019015	3.56964563990439	3.40245917765857	2.513455364384	4.98745686165477	4.068098607558	5.52357755921326	4.79128044454458
1406	Gm16028	0	0	0	0.0210094904700636	0	0.0196134375818922	0.0427982286497934	0	0	0	0.022453567313875	0
1407	Gm16026	0.0201207401349872	0	0	0.0840379618802544	0.0734581807351856	0.0196134375818922	0.06419734297469	0.0335127381917867	0.0420882435582681	0	0.0673607019416251	0.0479128044454458
1408	Gm16025	0.120724440809923	0.072614664546028	0.296882367464232	0.2311043951707	0.293832722940743	0.470722501965414	0.213991143248967	0.40215285830144	0.357750070245278	0.212989455893089	0.2694428077665	0.263520424449952
1409	Gm7281	0	0	0	0.0210094904700636	0	0	0	0	0.0841764871165361	0	0.022453567313875	0.0718692066681687
1410	Gm2666	0.0603622204049617	0.169434217274065	0.0913484207582252	0.105047452350318	0.269346662695681	0.0980671879094611	0.0427982286497934	0.0670254763835734	0.189397096012206	0.212989455893089	0.22453567313875	0.215607620004506
1411	Gm2427	0.0603622204049617	0.0484097763640187	0	0.0420189809401272	0.0734581807351856	0	0.06419734297469	0.134050952767147	0.021044121779134	0.0425978911786178	0	0.0239564022227229
1412	Gm16092	0.321931842159796	0.290458658184112	0.411067893412014	0.315142357050954	0.293832722940743	0.254974688564599	0.470780515147727	0.268101905534294	0.252529461349608	0.0851957823572357	0.22453567313875	0.263520424449952
1413	Gm7592	0.72434664485954	0.508302651822196	1.41590052175249	0.924417580682799	1.32224725323334	0.921831566348935	0.77036811569628	0.737280240219307	0.989073723619299	1.23533884417992	1.57174971197125	1.07803810002253
1414	G530012D18Rik	0	0	0	0	0.0489721204901238	0	0	0	0	0	0.022453567313875	0
1415	Sp110	2.79678287876322	2.13003016001682	3.90514498741413	4.47502147012355	4.52992114533645	3.275444076176	4.79340160877686	4.62475787046656	6.0607070723906	5.09044799584483	5.54603112652713	6.10888256679434
1416	Gm16094	0.0402414802699745	0.0484097763640187	0	0.0840379618802544	0.0244860602450619	0.0196134375818922	0.12839468594938	0.10053821457536	0.10522060889567	0.0425978911786178	0.179628538511	0.119782011113615
1417	Sp140	5.17103021469172	5.83337805186425	6.07466998042198	7.52139758828277	8.30077442307598	7.76692128242932	10.7423553910981	8.84736288263169	12.6896054328178	10.0744012637431	12.1922870514341	12.1698523291432
1418	Gm10552	0	0	0.0228371051895563	0.105047452350318	0	0	0.12839468594938	0	0.0420882435582681	0	0.022453567313875	0.0958256088908916
1419	Gm17017	0.140845180944911	0.169434217274065	0.205533946706007	0.29413286658089	0.244860602450619	0.235361250982707	0.171192914599173	0.20107642915072	0.231485339570474	0.106494727946545	0.246989240452625	0.239564022227229
1420	Sp100	12.7766699857169	11.4005023337264	16.5340641572388	25.0012936593757	20.8866093890378	17.7893878867763	19.5801896072805	26.2069612659772	25.905313910114	25.2605494689204	31.1206442970308	27.7894265783586
1421	n-R5s215	0	0	0	0	0	0	0	0	0	0	0	0
1422	A630001G21Rik	1.24748588836921	0.919785750916355	1.53008604770027	2.64719579922801	1.83645451837964	1.19641969249543	2.71768751926188	2.17832798246614	2.50425049171695	2.23638928687744	2.89651018348988	3.23411430006759
1423	Mir8096	0	0	0	0	0	0	0	0	0	0	0	0
1424	Gm25472	0	0	0	0	0	0	0	0	0	0	0	0
1425	9930111H07Rik	0	0	0	0	0.0489721204901238	0	0	0	0	0	0.022453567313875	0
1426	Gm22906	0	0	0	0	0	0	0	0	0	0	0	0
1427	Cab39	76.5392954734914	66.2729838423416	94.088873380972	75.4870992589385	95.5690931364765	85.6911087952871	69.4401259842897	60.9931835090518	73.6123379834108	80.7656016746594	73.5129793856268	78.3134788660812
1428	Itm2c	27.9477080474973	29.4331440293234	26.8792728081078	26.093787163819	29.4077583543193	27.2038379260845	36.5496872669235	30.8652318746355	33.6495507248353	36.8684748150937	29.7958838255122	27.7894265783586
1429	4933407L21Rik	0	0	0	0	0	0	0.0427982286497934	0	0	0.0212989455893089	0.022453567313875	0
1430	Gm28884	0.0201207401349872	0	0	0.0420189809401272	0.0489721204901238	0	0.0213991143248967	0.0335127381917867	0.021044121779134	0.127793673535853	0.0673607019416251	0.0718692066681687
1431	Gpr55	0.181086661214885	0.169434217274065	0.342556577843345	0.882398599742672	0.440749084411114	0.392268751637845	0.77036811569628	0.569716549260374	0.946985480061031	0.19169051030378	0.381710644335875	0.790561273349856
1432	Gm28100	0.0201207401349872	0	0	0.0210094904700636	0.0244860602450619	0.0588403127456767	0.0213991143248967	0.167563690958933	0.0420882435582681	0.0638968367679267	0.0898142692555001	0
1433	Gm18180	0.120724440809923	0.072614664546028	0.296882367464232	0.252113885640763	0.293832722940743	0.0784537503275689	0.171192914599173	0.40215285830144	0.31566182668701	0.553772585322032	0.246989240452625	0.479128044454458
1434	Spata3	0	0.0242048881820093	0	0.0210094904700636	0	0	0	0.0670254763835734	0	0	0.022453567313875	0
1435	2810459M11Rik	45.613717886016	39.8896557239514	69.4019626710616	56.7676432501119	50.5637144060528	49.3081820808771	64.5611279182133	81.7710811879595	65.1315569064198	70.8402930300415	64.7111809985878	61.7596049301797
1436	Psmd1	162.535338810427	121.072850686411	139.763083760085	111.413327962747	99.731723378137	110.815922337691	112.002964376509	100.90685469547	91.8996798094783	115.184697746983	90.5327834095441	107.324681957799
1437	Gm22786	0.160965921079898	0.242048881820093	0.548090524549351	0.29413286658089	0.39177696392099	0.431495626801629	0.470780515147727	0.770792978411094	0.378794192024413	0.468576802964796	0.40416421164975	0.383302435563567
1438	Htr2b	0	0	0.0228371051895563	0	0.0979442409802475	0.0392268751637845	0.0855964572995867	0	0.021044121779134	0	0	0
1439	Gm37914	2.11267771417366	0.943990639098364	2.28371051895563	2.41609140405731	1.98337087985001	1.94173032060733	1.45513977409297	2.61399357895936	1.64144149877245	2.00210088539504	2.4249852698985	2.27585821115868
1440	Gm21972	0.301811102024808	0.0968195527280373	0.228371051895563	0.29413286658089	0.39177696392099	0.156907500655138	0.19259202892407	0.167563690958933	0.273573583128742	0.340783129428943	0.202082105824875	0.407258837786289
1441	Armc9	3.7826991453776	3.38868434548131	6.30304103231754	4.83218280811463	4.79926780803213	3.92268751637845	5.30698035257438	5.46257632526123	3.76689779846499	7.04995099006125	5.34394902070226	4.88710605343547
1442	Gm16341	0.0402414802699745	0.0242048881820093	0	0.147066433290445	0.0734581807351856	0	0.06419734297469	0.10053821457536	0.10522060889567	0.106494727946545	0.0449071346277501	0.119782011113615
1443	B3gnt7	0	0	0	0.0840379618802544	0.0489721204901238	0.0196134375818922	0.0427982286497934	0.134050952767147	0.0420882435582681	0.0425978911786178	0.112267836569375	0.0958256088908916
1444	Gm28626	0	0	0	0	0	0	0	0	0	0	0	0.0479128044454458
1445	Gm5258	0	0	0	0	0	0	0	0	0	0	0	0
1446	Gm28627	0	0	0	0	0	0	0	0	0	0	0	0
1447	Ncl	73.2596148314885	72.63886943421	83.7665018352925	88.7861067264888	97.723866438042	87.4955450528212	92.7223623697773	141.42375516934	93.2254594815638	87.7303568823634	111.594229549959	131.35295338719
1448	Snora75	0	0	0	0	0	0	0	0	0	0	0	0
1449	Mir3535	0.0804829605399489	0.0484097763640187	0.0913484207582252	0.189085414230572	0.122430301225309	0.0392268751637845	0.0855964572995867	0.0670254763835734	0.0841764871165361	0.127793673535853	0.112267836569375	0.119782011113615
1450	Gm24148	0	0	0	0	0	0	0	0	0	0	0	0
1451	Snord82	0.0402414802699745	0.072614664546028	0.0685113155686689	0.0840379618802544	0.195888481960495	0.0980671879094611	0.0213991143248967	0.0335127381917867	0.021044121779134	0.149092619125162	0.112267836569375	0.0958256088908916
1452	C130036L24Rik	0.543259983644655	0.217843993638084	0.274045262274676	0.483218280811463	0.514207265146299	0.549176252292982	0.984359258945247	1.07240762213717	1.13638257607324	0.97975149710821	1.3472140388325	0.958256088908916
1453	RP23-403I3.7	0	0	0	0	0	0	0	0	0	0	0	0
1454	Nmur1	0	0.0484097763640187	0.0228371051895563	0	0	0	0	0	0.021044121779134	0	0	0
1455	1700019O17Rik	0	0	0	0	0	0	0	0	0	0	0	0
1456	Rpl30-ps6	0	0	0	0	0	0	0	0	0	0	0	0
1457	Ptma	116.841137963871	100.958588607161	117.017326991287	98.4924913236582	114.398873464929	146.571219049481	159.123814119932	73.0912819962868	123.949877279099	127.388993569657	138.740592432434	137.988876802884
1458	Pde6d	1.24748588836921	1.3070639618285	1.66710867883761	1.97489210418598	1.81196845813458	1.56907500655138	1.79752560329132	3.58586298652118	2.12545629969254	2.02339983098435	2.0657281928765	2.32377101560412
1459	Gm37152	0	0	0	0	0	0	0	0	0	0	0	0
1460	Cops7b	7.30382866900036	7.14044201369275	13.0171499580471	8.7189385450764	9.42713319434882	9.92439941643747	8.88063244483212	11.4613564615911	10.6904138638001	13.3118409933181	12.2371941860619	12.9125007980476
1461	Gm22955	0	0	0	0	0	0	0	0	0	0	0	0
1462	Gm37022	0	0.0242048881820093	0	0	0.0734581807351856	0	0	0.0335127381917867	0	0	0	0.0718692066681687
1463	Nppc	0	0	0	0	0.0244860602450619	0	0	0	0	0	0	0
1464	Dis3l2	19.4969971908026	20.0658523028857	21.7409241404576	22.144002955447	26.102140221236	23.3596041600336	25.9999239047495	29.7257987761148	25.9894903972305	29.6907301514966	28.920194700271	30.5923256384172
1465	Gm29097	0	0	0	0	0	0	0	0	0	0	0	0
1466	Gm29055	0.563380723779642	0.411483099094159	0.799298681634471	0.882398599742672	0.808039988087042	0.549176252292982	1.15555217354442	3.11668465183616	0.736544262269691	1.21403989859061	1.1675855003215	1.22177651335887
1467	Gm37485	0.563380723779642	0.701941757278271	0.799298681634471	0.630284714101908	0.78355392784198	0.608016565038659	1.04855660191994	0.971869407561814	0.715500140490557	0.745463095625812	1.45948187540188	1.17386370891342
1468	Gm38142	0.764588125129515	0.677736869096261	1.00483262834048	1.1555219758535	0.661123626616671	0.88260469118515	1.45513977409297	2.34589167342507	0.904897236502763	1.21403989859061	1.81873895242388	1.34155852447248
1469	Gm38010	0.523139243509668	0.435687987276168	0.822135786824027	0.819370128332481	1.05290059053766	0.804150940857581	0.77036811569628	0.804305716602881	0.820720749386227	1.15014306182268	1.32476047151863	1.4613405355861
1470	Gm37541	0.281690361889821	0.072614664546028	0.319719472653788	0.378170828461145	0.318318783185804	0.313815001310276	0.213991143248967	0.435665596493227	0.31566182668701	0.319484183839634	0.426617778963626	0.431215240009012
1471	Gm38021	0.382294062564757	0.314663546366121	0.844972892013583	0.567256242691717	0.710095747106794	0.490335939547306	0.83456545867097	1.34050952767147	0.631323653374021	0.937153605929592	0.830781990613376	1.62903535114516
1472	Gm6136	0.804829605399489	0.822966198188317	0.479579208980682	0.52523726175159	0.489721204901238	0.294201563728383	0.406583172173037	0.40215285830144	0.799676627607093	0.340783129428943	0.449071346277501	0.431215240009012
1473	Gm37967	0.22132814148486	0.145229329092056	0.502416314170239	0.609275223631845	0.440749084411114	0.294201563728383	0.492179629472624	1.30699678947968	0.378794192024413	0.638968367679268	0.943049827182751	0.766604871127133
1474	Gm28375	0	0.0242048881820093	0	0	0	0.0196134375818922	0	0	0	0	0	0.0239564022227229
1475	Gm37017	0	0	0	0.0630284714101908	0.0244860602450619	0.0784537503275689	0	0.0335127381917867	0	0.0212989455893089	0.0673607019416251	0
1476	Gm37447	0.36217332242977	0.217843993638084	0.456742103791126	0.798360637862417	0.734581807351856	0.470722501965414	1.17695128786932	1.60861143320576	0.547147166257485	0.958452551518901	1.14513193300763	1.62903535114516
1477	Akp-ps1	0	0	0	0	0	0.0196134375818922	0	0	0	0	0	0.0239564022227229
1478	Gm29371	0	0	0	0	0	0	0	0.0335127381917867	0	0	0	0
1479	Alppl2	0	0	0	0	0	0	0	0	0	0	0	0
1480	Alpi	0	0	0	0	0	0	0	0	0	0	0	0
1481	Gm29372	0	0	0	0	0	0	0	0	0	0	0	0
1482	Akp3	0	0	0	0	0	0	0	0	0	0	0	0
1483	Gm29374	0	0	0	0	0	0	0	0	0	0	0	0
1484	Ecel1	0	0	0.0228371051895563	0.0420189809401272	0	0	0	0	0	0	0	0
1485	Prss56	0	0	0	0	0.0244860602450619	0	0	0	0	0	0	0
1486	Chrnd	0	0	0	0	0.146916361470371	0	0	0	0	0	0.0673607019416251	0
1487	Chrng	0	0	0	0	0	0	0	0	0.021044121779134	0	0	0
1488	Eif4e2	44.084541635757	35.7506198448278	51.2007898349852	44.245986929954	48.0416502008114	49.680837394933	40.187536702156	36.7969865345818	46.4443767665488	48.3486064877312	43.7170955601147	48.5596273054593
1489	Gm26187	0	0.0484097763640187	0	0.0210094904700636	0.0489721204901238	0	0	0	0	0	0	0
1490	Efhd1	0.181086661214885	0.290458658184112	0.18269684151645	0.336151847521018	0.269346662695681	0.17652093823703	0.19259202892407	0.368640120109654	0.273573583128742	0.276886292661016	0.381710644335875	0.263520424449952
1491	Efhd1os	0	0	0	0	0	0	0	0	0	0	0	0
1492	Gigyf2	65.4930091393834	57.7286583140923	84.3145923598419	77.1468490060736	77.15557583219	77.159263447164	61.7364448273269	63.6406898262029	76.9583533462932	71.2023751050597	75.3317183380507	84.5421434439891
1493	Gm22549	0	0	0	0	0	0	0	0	0	0	0	0
1494	Kcnj13	0	0	0	0	0	0	0.0213991143248967	0.0335127381917867	0	0	0	0
1495	Gm23504	0	0	0	0	0	0	0	0	0	0	0	0
1496	3110079O15Rik	0.0201207401349872	0.072614664546028	0	0	0	0	0	0	0	0	0	0
1497	Ngef	60.1408922634768	74.3574164951327	20.1651638823782	53.1540108892609	52.1308222617367	55.682549294992	56.5150609320521	57.2732695697635	80.0518392478259	43.4285500566009	78.1159606849712	67.2935338436287
1498	Neu2	2.19316067471361	3.26765990457126	1.07334394390915	1.26056942820382	1.5426217954389	1.31410031798678	1.73332826031663	1.67563690958933	2.81991231840396	1.21403989859061	1.77383181779613	1.4613405355861
1499	Gm17181	0	0	0	0	0	0	0	0	0.021044121779134	0	0	0
1500	Gm6153	0.402414802699745	0.459892875458177	0.274045262274676	0.29413286658089	0.465235144656176	0.294201563728383	0.51357874379752	0.670254763835734	0.968029601840165	0.468576802964796	0.651153452102376	0.455171642231735
1501	Inpp5d	7.50503607035024	8.15704731733715	11.6012494362946	15.0848141575057	12.0471416405704	9.63019785270908	14.5299986266048	13.0029424184132	17.108871006436	14.3341903816049	14.4825509174494	15.8830946736653
1502	Atg16l1	35.9960041014921	35.8958491739198	56.5446724493414	48.0487047050355	58.7175724676584	45.0128392504427	43.3974038508905	45.9459640609396	48.1699947524378	47.645741283284	52.3617189759566	53.6383845766766
1503	Gm25395	34.0442923083984	47.5868101658304	51.7945545699137	34.6446497851349	55.1670937321244	45.8758305040459	26.9842831636947	11.3943309852075	53.5572899278961	26.3893935851537	28.7854732963878	32.4130122073441
1504	Scarna6	10.3420604293834	14.9828257846638	14.204679427904	12.9628556200292	14.2998591831161	8.17880347164906	11.5127235067944	9.01492657359062	12.6475171892596	9.73361813431418	9.58767324302464	9.29508406241649
1505	Sag	0.160965921079898	0.121024440910047	0.479579208980682	0.399180318931209	0.661123626616671	0.470722501965414	0.44938140082283	1.27348405128789	0.757588384048825	0.404679966196869	1.54929614465738	1.86859937337239
1506	Dgkd	28.370243590332	28.8764316011371	40.1704680284295	44.4560818346546	46.4255702246373	38.6384720363277	39.8451508729576	43.7676360784734	47.0757004199228	43.918425805155	52.1596368701317	50.3324010699408
1507	Gm19582	0	0	0	0.0420189809401272	0.0244860602450619	0.0392268751637845	0.0213991143248967	0	0.021044121779134	0.0212989455893089	0.0673607019416251	0.0239564022227229
1508	4833421G17Rik	0.261569621754834	0.121024440910047	0.365393683032901	0.357161337991081	0.293832722940743	0.274588126146491	0.38518405784814	0.670254763835734	0.126264730674804	0.383381020607561	0.763421288671751	0.814517675572579
1509	Gm38365	0.804829605399489	1.0408101918264	1.71278288921672	2.5421483468777	2.27720360279075	1.29448688040489	1.54073623139256	2.58048084076758	1.78875035122639	1.27793673535854	2.98632445274538	1.988381384486
1510	Usp40	71.6097141404195	68.8871117659986	99.4327559953282	94.9418874342174	85.064573291345	86.3187387979077	73.099374533847	84.049947385001	81.8195454772731	91.4576723604925	101.737113499168	97.8379466776004
1511	Gm25198	0	0	0.0228371051895563	0	0	0.0196134375818922	0	0	0	0	0	0
1512	Gm5832	0.0201207401349872	0.0484097763640187	0.0228371051895563	0.0210094904700636	0	0	0	0	0	0	0	0.0479128044454458
1513	Gm15375	5.3521168759066	5.22825584731402	1.87264262554362	3.78170828461145	7.07647141082288	6.53127471477011	4.15142817902996	1.13943309852075	4.46135381717641	1.53352408243024	5.02959907830801	5.91723134901256
1514	Ugt1a10	4.06438950726742	4.06642121457757	1.37022631137338	3.27748051332992	4.21160236215064	3.64809939023195	2.39670080438843	0.469178334685014	2.35694163926301	0.894555714750975	3.34558152976738	4.62358562898552
1515	Gm20528	0.663984424454579	0.629327092732243	0.61660184011802	0.651294204571972	0.440749084411114	1.64752875687895	1.56213534571746	0.904843931178241	0.231485339570474	0.638968367679268	0.853235557927251	0.359346033340844
1516	Ugt1a9	103.742536135994	103.403282313544	72.3707863457039	62.9234239578405	50.5392283458077	67.4113849689636	108.900092799399	85.4909951272479	157.936133952401	77.9967387480493	156.142107100687	72.4441603215141
1517	Ugt1a8	4.14487246780737	4.23585543185163	2.05533946706007	3.6976703227312	3.72188115724941	3.80500689088709	3.44525740630836	4.95988525238443	4.96641273987563	1.9169051030378	6.75852376147638	6.82757463347603
1518	Ugt1a7c	6.17706722144108	5.93019760459229	4.11067893412014	7.83653994533373	7.3213320132735	7.88460190792068	7.36129532776446	6.19985656548054	9.76447250551819	5.30343745173792	12.1922870514341	10.8522502068935
1519	Gm15373	1.52917625025903	1.83957150183271	1.2560407854256	1.8488351613656	1.64056603641915	1.68675563204273	1.96871851789049	1.60861143320576	2.1044121779134	1.04364833387614	3.90692071261425	3.49763472451755
1520	Ugt1a6b	54.2656361440606	61.2141622123016	38.7545675066771	50.9270048994342	51.0044634904639	46.1308051926105	34.17438557686	38.6066743969383	28.8304468374136	48.3486064877312	33.770165240068	40.0071917119473
1521	Gm15372	5.99598056022619	8.08443265279112	4.95565182613372	7.85754943580379	7.98245563989017	6.45282096444254	6.16294492557024	7.90900621326166	6.9866484306725	6.58137418709646	9.31823043525814	10.804337402448
1522	Gm15370	0.804829605399489	1.18603952091846	1.02766973353003	1.11350299491337	1.42019149421359	1.62791531929706	0.941561030295454	1.34050952767147	0.715500140490557	1.32053462653715	1.59420327928513	1.79673016670422
1523	Ugt1a6a	46.5392719322255	36.4767664902881	35.6258840957078	49.7084544521705	49.0210926106139	47.6606533239981	28.375225594813	38.7742380878972	48.3173036048917	53.4816523747547	42.5719636271071	44.007910883142
1524	Gm15369	3.4607673032178	3.67914300366542	3.26570604210655	4.62208790341399	4.50543508509139	3.64809939023195	3.57365209225775	3.2842483427951	2.9672211708579	3.55692391341459	4.67034200128601	5.77349293567622
1525	Gm15374	6.17706722144108	6.7531638027806	4.63593235347993	8.15168230238468	7.86002533866486	6.53127471477011	6.33413784016942	7.54036609315201	6.50263362975242	6.64527102386438	8.26291277150601	10.9720322180071
1526	Gm15371	4.8893398528019	5.54291939368014	4.7044436690486	6.99616032653118	7.90899745915499	4.76606533239981	4.66500692282748	6.03229287452161	5.11372159232957	5.23954061496999	7.49949148283426	8.91178162685292
1527	Ugt1a5	76.3783295524115	95.3188496607528	58.2346182333686	86.2649678700812	58.2033652025121	85.8284028583604	37.9192305837169	34.719196766691	64.2477037916962	45.1111667581563	45.0194024643194	39.7915840919428
1528	Gm15368	4.00402728686246	5.10723140640397	3.63109972513945	5.67256242691717	5.11758659121793	5.09949377129198	3.98023526443078	5.49608906345302	4.04047138159373	5.79331320029203	5.25413475144676	5.34227769566721
1529	Gm15376	4.52716653037213	5.25246073549603	3.22003183172744	5.75660038879743	6.36637566371609	4.66799814449035	3.78764323550671	5.89824192175446	4.65075091318862	5.06914905025552	4.60298129934438	6.49218500235791
1530	Ugt1a2	4.66801171131704	6.00281226913831	3.12868341096921	6.28183765054902	5.41141931415867	5.21717439678333	4.00163437875568	4.99339799057622	4.65075091318862	4.89875748554105	5.52357755921326	7.25878987348504
1531	Dnajb3	0.0804829605399489	0.0242048881820093	0.0456742103791126	0	0	0.0196134375818922	0	0.0335127381917867	0	0	0.0898142692555001	0.0479128044454458
1532	Ugt1a1	373.622023566578	363.654240046508	390.971240845204	374.599215081234	319.616544378793	402.879621369648	310.907732026424	311.567926969041	402.763446730846	440.845575807516	311.947410691666	332.514862851394
1533	Mroh2a	2.37424733592849	3.02561102275117	2.37505893971386	2.24801548029681	2.49757814499631	2.80472157421059	2.82468309088636	3.38478655737046	3.32497124110318	2.51327557953845	3.83956001067263	3.35389631118121
1534	Hjurp	197.867358487464	182.577471556896	164.472831575185	208.687268839142	211.706476878805	190.014983293372	195.78049695848	222.189454211546	197.162376948707	286.130035046776	267.421986708252	214.960797144493
1535	Trpm8	0.22132814148486	0.217843993638084	0.0456742103791126	0.168075923760509	0.195888481960495	0.0980671879094611	0.0427982286497934	0.134050952767147	0.0841764871165361	0.170391564714471	0.157174971197125	0.0479128044454458
1536	4930453O03Rik	0	0	0	0	0	0.0196134375818922	0	0	0	0	0	0
1537	Spp2	101.046356957906	114.416506436358	104.593941768168	84.6472371038863	94.6631089074092	93.5953241407897	71.1734542446063	63.4061006588604	93.4990330646925	98.8484064799827	80.7205744933807	77.7624816149586
1538	Gm29538	0	0	0	0	0	0	0	0	0	0	0	0
1539	Gm28888	0	0	0	0	0	0	0	0	0	0	0	0
1540	Glrp1	0.0804829605399489	0.0484097763640187	0	0.0840379618802544	0.195888481960495	0.0392268751637845	0.06419734297469	0.134050952767147	0.10522060889567	0.106494727946545	0.0898142692555001	0.16769481555906
1541	Gm19589	0	0	0	0	0	0	0	0	0	0	0	0
1542	Gm38130	0	0.0242048881820093	0	0	0	0	0	0	0	0	0	0.0239564022227229
1543	Gm29336	0	0	0.0685113155686689	0	0.0244860602450619	0	0.0213991143248967	0	0.021044121779134	0	0	0
1544	Arl4c	1.91147031282379	2.17843993638084	3.51691419919167	5.29439159845603	3.42804843430866	3.55003220232249	3.76624412118182	3.58586298652118	4.41926557361815	4.25978911786178	4.15390995306688	4.86314965121275
1545	Gm29335	0	0	0	0	0	0	0	0	0	0	0	0
1546	Platr5	0	0	0	0.0210094904700636	0	0	0	0	0	0	0	0
1547	Gm29337	0	0	0	0	0	0	0	0	0	0	0	0
1548	Gm4753	0	0	0	0	0	0	0	0	0	0	0	0
1549	1700067G17Rik	0	0	0	0	0	0	0	0	0	0	0.022453567313875	0
1550	Gm18699	0	0	0	0	0	0	0	0	0	0	0	0
1551	Sh3bp4	1.00603700674936	1.47649817910257	1.73561999440628	2.43710089452738	2.03234300034014	1.80443625753409	3.10287157711002	6.97064954389163	3.47228009355711	4.15329438991524	4.42335276083338	3.04246308228581
1552	Gm38312	0.0402414802699745	0.0484097763640187	0.0913484207582252	0.168075923760509	0.146916361470371	0.0980671879094611	0.12839468594938	0.10053821457536	0.231485339570474	0.127793673535853	0.426617778963626	0.239564022227229
1553	Gm5259	0	0	0	0	0	0	0	0	0	0.0212989455893089	0	0
1554	Gm28342	0	0	0	0	0	0	0	0	0	0	0	0
1555	C030007H22Rik	0	0	0	0	0	0	0	0	0	0	0	0
1556	Agap1	16.3179202494746	16.7981923983145	20.4163720394633	24.5180753785642	25.7838214380502	16.8675563204273	18.6600276913099	20.5433085115652	16.4985914748411	21.2137498069517	22.7230101216415	23.7887074071639
1557	Gm37297	0.623742944184604	0.605122204550233	1.07334394390915	1.86984465183566	1.29776119298828	1.17680625491353	1.11275394489463	1.54158595682219	0.946985480061031	1.17144200741199	1.86364608705163	2.03629418893145
1558	Gm25180	0	0	0	0.0210094904700636	0.0244860602450619	0.0588403127456767	0.0213991143248967	0.0335127381917867	0	0.0212989455893089	0.0449071346277501	0
1559	Gm28499	0.181086661214885	0.0968195527280373	0.411067893412014	0.378170828461145	0.293832722940743	0.137294063073246	0.299587600548553	0.5026910728768	0.505058922699217	0.276886292661016	0.516432048219126	0.670779262236242
1560	4933400F21Rik	0	0	0	0	0	0	0	0.0670254763835734	0.0420882435582681	0	0	0
1561	Gm26037	0.0603622204049617	0.0484097763640187	0.137022631137338	0.189085414230572	0.293832722940743	0.117680625491353	0.299587600548553	0.30161464372608	0.21044121779134	0.212989455893089	0.2694428077665	0.311433228895398
1562	Gm37521	0.22132814148486	0.193639105456075	0.570927629738908	0.798360637862417	0.440749084411114	0.274588126146491	0.25678937189876	1.0053821457536	0.252529461349608	0.255587347071707	0.426617778963626	0.598910055568073
1563	Gbx2	0	0	0	0	0	0	0	0	0.0631323653374021	0	0	0
1564	D130058E05Rik	0	0.0484097763640187	0	0	0	0	0	0.0335127381917867	0	0	0.022453567313875	0
1565	Asb18	0	0	0	0.0210094904700636	1.19981695200803	0	0	0	0.021044121779134	0	0.022453567313875	0
1566	Iqca	0	0	0.0228371051895563	0	0	0	0.0213991143248967	0	0.021044121779134	0	0	0
1567	4930434B07Rik	0	0	0	0	0	0	0	0	0	0	0	0
1568	Ackr3	0.643863684319591	0.871375974552336	1.43873762694205	1.70176872807515	2.71795268720187	0.686470315366228	1.24114863084401	0.938356669370028	0.946985480061031	0.958452551518901	1.7064711158545	1.26968931780431
1569	Gm38277	0	0	0	0	0	0	0	0	0	0	0.0449071346277501	0
1570	Gm28721	0	0	0	0	0	0	0	0	0	0	0	0
1571	Gm28723	0	0	0	0	0	0	0	0	0	0	0	0
1572	Gm27648	0	0	0	0	0	0	0	0	0	0	0	0
1573	Gm28722	0	0	0	0	0	0	0	0	0	0	0	0
1574	Gm35048	0	0	0	0	0.0979442409802475	0	0	0	0	0.0212989455893089	0	0
1575	Cops8	20.1006193948522	20.743589171982	21.4668788781829	19.1396458182279	22.4047451242316	18.6916060155433	21.1851231816477	19.0352352929348	20.0760921772939	20.9155645687014	21.8248674290865	21.1295467604416
1576	Gm9991	0.0201207401349872	0.0484097763640187	0	0	0.0489721204901238	0.0588403127456767	0.0213991143248967	0	0.021044121779134	0	0.0449071346277501	0.0239564022227229
1577	Col6a3	19.6378423717475	25.1488788211077	25.73741754863	28.3838216250559	42.0425654407712	29.8712654372219	43.2690091649411	28.4523147248269	35.1436833711538	30.7130795397835	57.1892359484397	46.4514639098597
1578	Gm36970	0.120724440809923	0.0242048881820093	0.0685113155686689	0.0210094904700636	0.0489721204901238	0.0980671879094611	0.213991143248967	0.0670254763835734	0.0420882435582681	0.0851957823572357	0.179628538511	0.239564022227229
1579	4930474B08Rik	0	0	0	0	0	0	0	0	0	0	0	0
1580	Mlph	1.83098735228384	1.79116172546869	2.42073315009297	3.04637611815922	2.76692480769199	1.78482281995219	5.178585666625	5.2950126343023	4.58761854785122	2.93925449132463	4.44580632814726	4.79128044454458
1581	Prlh	0	0	0	0	0	0	0	0	0	0	0	0
1582	Rab17	25.7545473727837	24.5679615047395	21.0786480899605	22.459145312498	21.6211911963896	21.2413529011893	23.2180390425129	17.8287767180305	25.9684462754514	24.4511895365266	22.5209280158167	20.9378955426598
1583	Gm28199	0	0	0	0	0	0	0	0	0	0	0	0
1584	Lrrfip1	43.6016438725173	43.1815205167047	41.7690653916985	52.1245458562278	53.2082089125195	43.4829911190551	56.4080653604276	55.2960180164481	54.4200989208406	48.4551012156778	65.8114057969677	47.2659815854323
1585	Rbm44	0.0402414802699745	0.0242048881820093	0	0	0.0244860602450619	0.0392268751637845	0.0427982286497934	0.10053821457536	0.0841764871165361	0.0212989455893089	0.0898142692555001	0.0479128044454458
1586	Gm7776	0.0201207401349872	0	0	0	0.0244860602450619	0	0	0	0.021044121779134	0.0212989455893089	0.0673607019416251	0
1587	Ramp1	2.91750731957315	3.82437233275747	3.83663367184546	4.72713535576431	5.65627991660929	2.94201563728383	3.38106006333367	2.7815572699183	2.88304468374136	4.28108806345109	3.21086012588413	3.23411430006759
1588	Ube2f	26.4587732775082	19.1218616637874	30.8072549007115	25.4635024497171	29.3832722940743	28.7729129326359	22.0410877546436	19.169286245702	20.1181804208521	26.7727746057613	20.477653390254	28.6518570583766
1589	Gm7785	0.382294062564757	0.314663546366121	0.502416314170239	0.29413286658089	0.367290903675928	0.509949377129198	0.32098671487345	0.234589167342507	0.441926557361815	0.59637047650065	0.493978480905251	0.670779262236242
1590	Gm26683	0	0	0	0	0	0	0	0	0	0.0212989455893089	0	0
1591	Scly	87.6861855082743	80.8443265279112	76.0247231760329	75.6131562017589	67.6060123366158	63.7632855787316	66.6368420077282	69.4719062715738	66.6467336745175	79.7219533407833	74.4111220781818	68.4673975525421
1592	Gm17090	0.0402414802699745	0	0	0.0210094904700636	0	0.0392268751637845	0	0.10053821457536	0	0	0.13472140388325	0.0479128044454458
1593	Espnl	0.140845180944911	0.36307332273014	0.159859736326894	0.252113885640763	0.318318783185804	0.137294063073246	0.235390257573863	0.10053821457536	0.0420882435582681	0.0851957823572357	0.246989240452625	0.479128044454458
1594	Klhl30	0	0.0242048881820093	0	0.0210094904700636	1.00392847004754	0	0	0	0	0	0.112267836569375	0
1595	Fam132b	0	0	0.0228371051895563	0	0.0489721204901238	0.0196134375818922	0	0.0670254763835734	0.0631323653374021	0	0.0449071346277501	0.0479128044454458
1596	Ilkap	29.4768842977563	28.9248413775012	31.6065535823459	28.3628121345859	35.1374964516638	31.7933823202473	34.2813811484845	29.4241841323887	33.2286682892526	33.5245403575722	37.6097252507407	35.4554752896299
1597	1700020N18Rik	0	0.0242048881820093	0	0	0.0244860602450619	0	0	0	0	0	0	0
1598	Hes6	47.6861541199197	51.943690038592	13.4510549566487	18.9295509135273	27.0326105105483	26.4193004228088	18.7028259199597	9.45059217008385	20.3496657604226	23.3649433114719	18.1200288222971	23.9324458205002
1599	Per2	28.9939865345166	36.9608642539283	7.83312708001781	36.2623805513298	52.3022246834522	39.128807975875	20.0081718937784	20.6438467261406	35.2699481018286	20.4469877657366	27.7077020653218	51.0271367343998
1600	Gm28381	0	0	0	0	0	0	0	0	0	0	0	0
1601	Gm28382	0.0402414802699745	0.0968195527280373	0.0228371051895563	0	0.0489721204901238	0.0196134375818922	0	0	0	0	0.022453567313875	0.0239564022227229
1602	Gm19085	0	0	0	0	0	0.0196134375818922	0	0	0	0	0	0
1603	Traf3ip1	4.32595912902225	3.94539677366752	7.01099129319379	5.79861936973756	7.44376231449881	6.27630002620551	5.34977858122417	5.7977037071791	5.09267747055044	8.07230037834808	6.48908095370988	6.77966182903058
1604	Asb1	10.3823019096534	12.4171076373708	11.1445073325035	11.3031058728942	12.6348070864519	11.2188862968424	12.9250650522376	8.71331192986454	11.5111346131863	11.4162348358696	13.472140388325	10.8522502068935
1605	Gm28380	0	0	0	0	0	0	0	0	0	0	0	0
1606	Gm29100	0.0402414802699745	0.145229329092056	0.0685113155686689	0.0210094904700636	0.0734581807351856	0.0588403127456767	0.06419734297469	0	0.0631323653374021	0.0425978911786178	0	0
1607	Twist2	0.160965921079898	0.145229329092056	0.159859736326894	0.210094904700636	0.122430301225309	0.196134375818922	0.19259202892407	0.0670254763835734	0.0631323653374021	0.0851957823572357	0.202082105824875	0.215607620004506
1608	Gm29101	0	0	0	0.0420189809401272	0.0734581807351856	0.0392268751637845	0.0213991143248967	0.0670254763835734	0.0420882435582681	0.0425978911786178	0.0673607019416251	0.0479128044454458
1609	Gm37600	0	0	0	0	0	0.0196134375818922	0	0	0	0	0	0
1610	Hdac4	17.5452853977089	21.4697358174423	22.4260372961443	30.4217422006521	28.477288065007	19.7507316449655	24.6089814736312	27.4134198408815	22.769739765023	26.7088777689934	28.381309084738	31.8859713584442
1611	Gm37048	0	0	0	0.0210094904700636	0	0.0196134375818922	0.0427982286497934	0.0335127381917867	0.0420882435582681	0.0425978911786178	0.022453567313875	0.0239564022227229
1612	Gm26720	0	0	0	0	0	0	0	0.0335127381917867	0	0	0	0
1613	Gm37036	0.382294062564757	0.242048881820093	0.662276050497133	0.819370128332481	0.930470289312351	0.608016565038659	0.83456545867097	1.20645857490432	0.715500140490557	0.553772585322032	1.23494620226313	0.958256088908916
1614	Gm29099	0	0	0	0	0	0	0	0	0	0	0	0
1615	Gm7837	0	0.0242048881820093	0	0	0	0	0	0	0	0	0	0
1616	Ndufa10	150.965913232809	150.651224044826	104.936498346011	106.623164135573	111.754378958462	105.755655441563	119.749443762122	109.117475552457	118.773023321432	105.919656415633	109.820397732163	100.545020128768
1617	Mir6900	0.0804829605399489	0.0242048881820093	0.0685113155686689	0	0.0734581807351856	0	0.12839468594938	0.0335127381917867	0.0420882435582681	0.0638968367679267	0.202082105824875	0.0718692066681687
1618	Olfr1416	0	0.0242048881820093	0.0228371051895563	0	0	0	0	0	0	0.0212989455893089	0	0
1619	Olfr1415	0	0	0	0	0	0	0	0	0	0	0	0
1620	Olfr1414	0	0	0	0	0	0	0	0	0	0	0	0
1621	Olfr1413	0	0	0	0	0	0	0	0	0	0	0	0
1622	1700054K02Rik	0	0	0	0	0	0	0	0	0	0	0	0
1623	Gm28478	0	0	0	0	0	0	0	0	0	0	0	0
1624	Olfr1412	0	0	0	0	0	0	0	0	0	0	0	0
1625	Gm44098	0	0	0	0	0	0	0	0	0	0	0	0
1626	Olfr1411	0	0	0	0	0	0	0	0	0	0	0	0
1627	Gm44099	0	0	0	0	0	0	0	0	0	0	0	0
1628	Olfr1410	0	0	0	0	0	0	0	0	0	0	0	0
1629	Olfr12	0	0	0	0	0	0	0	0	0	0	0	0
1630	Myeov2	21.4688297240314	19.8238034210656	16.8766207350821	16.0302412286585	16.8464094486026	15.7888172534232	19.0238126348331	15.8850379029069	17.6560181726935	15.7399207904993	18.0751216876694	15.9549638803335
1631	Otos	0.0402414802699745	0	0.0228371051895563	0	0.0244860602450619	0.0392268751637845	0	0	0.021044121779134	0.0212989455893089	0	0.0479128044454458
1632	Gm29483	0	0	0	0	0	0	0	0	0	0	0	0
1633	Gm29482	0	0	0	0	0	0	0	0	0	0	0	0
1634	Gm29481	0	0	0	0	0	0	0	0	0	0	0	0
1635	Gpc1	1.93159105295877	2.20264482456285	3.01449788502143	3.65565134179107	11.1901295319933	3.66771282781385	1.69053003166684	1.97725155331542	2.67260346595002	20.5534824936831	3.39048866439513	2.85081186450403
1636	Gm29480	0	0	0	0	0	0	0	0	0	0	0	0.0239564022227229
1637	Mir149	0	0	0	0	0	0	0	0	0	0	0	0
1638	Ankmy1	0.140845180944911	0.0242048881820093	0.114185525947782	0.273123376110827	0.293832722940743	0.196134375818922	0.19259202892407	0.234589167342507	0.273573583128742	0.170391564714471	0.0449071346277501	0.143738413336337
1639	Dusp28	4.44668356983218	4.52631409003575	5.29820840397706	5.67256242691717	4.62786538631669	4.88374595789116	3.95883615010588	4.2896304885487	4.65075091318862	4.68576802964796	3.8620135779865	3.47367832229482
1640	5033417F24Rik	1.40845180944911	0.701941757278271	0.86780999720314	1.32359789961401	1.07738665078272	1.13757937974975	1.62633268869215	1.64212417139755	1.15742669785237	1.6826167015554	2.2453567313875	1.12595090446798
1641	Rnpepl1	36.0966078021671	36.8156349248362	48.5060114226176	54.5196277698151	51.2493240929145	30.9892313793897	43.7825879087386	58.5467536210514	38.5738752211527	44.8981773022632	46.3890700704658	44.5589081342646
1642	9430060I03Rik	0.160965921079898	0.290458658184112	0.205533946706007	0.0840379618802544	0.244860602450619	0.17652093823703	0.32098671487345	0.0335127381917867	0.0841764871165361	0.234288401482398	0.2694428077665	0.16769481555906
1643	Capn10	24.5473029646844	27.3999334220346	29.8480964827501	21.6817941651056	25.343072353639	22.5358397815942	16.9480985453182	16.5217799285508	22.454077938336	21.7036255555058	20.7246426307067	19.3328165937374
1644	Gpr35	0.845071085669464	0.774556421824299	1.75845709959584	1.09249350444331	1.68953815690927	0.941445003930827	1.43374065976808	1.17294583671253	1.40995615920198	1.74651353832333	1.63911041391288	1.91651217781783
1645	Gm18697	0	0	0	0	0	0	0	0	0	0	0	0
1646	Aqp12	0	0	0	0	0.0489721204901238	0	0	0	0	0	0	0
1647	Kif1a	0.482897763239693	0.847171086370327	0.456742103791126	0.903408090212735	0.734581807351856	0.902218128767043	0.920161915970557	0.5026910728768	0.673411896932289	0.702865204447194	1.1675855003215	0.670779262236242
1648	Gm28086	0.462777023104706	0.314663546366121	0.456742103791126	0.420189809401272	0.318318783185804	0.862991253603258	0.663372544071797	0.5026910728768	0.778632505827959	0.532473639732723	1.12267836569375	0.479128044454458
1649	Agxt	382.092855163407	375.006332603871	430.547944138705	437.270525153434	337.393424116708	503.888824916393	764.547556599908	484.024477703975	672.612220304682	415.13774848122	655.127733516932	479.511346890022
1650	2310007B03Rik	0.100603700674936	0.0242048881820093	0.0456742103791126	0.0210094904700636	0	0	0.12839468594938	0.10053821457536	0	0.149092619125162	0.31434994239425	0.0958256088908916
1651	Crocc2	0	0	0	0	0	0.0196134375818922	0	0.0335127381917867	0	0	0.0898142692555001	0
1652	Sned1	15.4527284236702	18.4683296828731	29.7795851671814	40.3382217025221	33.643846776715	22.7712010325769	25.7217354185258	30.329028063567	22.138416111649	26.2190020204393	29.6611624216289	26.4957808583315
1653	Mir6901	0	0	0.0228371051895563	0.0420189809401272	0	0.0196134375818922	0	0	0	0.0212989455893089	0.0673607019416251	0
1654	Mterf4	17.9074587201386	19.9932376383397	22.0149694027323	16.9546588093413	18.8787524489427	18.3385641390692	18.1036507188626	16.2201652848248	22.5172103036734	20.2339983098435	21.8697745637143	16.8653071647969
1655	Gm28535	0.0201207401349872	0.0242048881820093	0	0.0420189809401272	0.0244860602450619	0	0	0.0335127381917867	0.0420882435582681	0	0.022453567313875	0
1656	Gm7867	0.0603622204049617	0.072614664546028	0.159859736326894	0.0210094904700636	0.0244860602450619	0.0196134375818922	0.149793800274277	0.167563690958933	0.0841764871165361	0.149092619125162	0.157174971197125	0.0718692066681687
1657	Pask	1.52917625025903	0.943990639098364	0.936321312771809	1.42864535196433	1.07738665078272	0.725697190530012	1.36954331679339	1.87671333874006	1.13638257607324	1.44832830007301	0.898142692555001	0.982212491131639
1658	Ppp1r7	21.5090712043013	21.2518918238042	17.4247112596315	20.9464619986534	22.0374542205557	20.025319771112	24.3307929874075	22.1854326829628	19.6552097417112	23.4501390938291	23.2169886025468	20.5545931070963
1659	Mir6902	0	0.072614664546028	0	0.0210094904700636	0.0244860602450619	0.0196134375818922	0.0427982286497934	0	0.0631323653374021	0.0212989455893089	0.022453567313875	0.0958256088908916
1660	Mir6345	0.0201207401349872	0.0484097763640187	0.0456742103791126	0.0420189809401272	0.0489721204901238	0.0392268751637845	0.0427982286497934	0	0.021044121779134	0.19169051030378	0.112267836569375	0
1661	Gm26446	0.0201207401349872	0	0.0456742103791126	0	0.0244860602450619	0.0196134375818922	0	0.0335127381917867	0.021044121779134	0.0425978911786178	0.0449071346277501	0.0479128044454458
1662	Ano7	0	0	0	0	0	0	0.0213991143248967	0	0.021044121779134	0	0.0449071346277501	0
1663	Hdlbp	537.525572706184	467.928898334604	513.14975360933	522.758141876123	460.215502305938	393.131742891448	481.929453710998	528.931546880969	375.385044296193	476.713000179912	419.140741048105	519.494582199746
1664	Gm17415	0.0201207401349872	0	0	0	0	0	0.0213991143248967	0	0	0	0	0.0239564022227229
1665	Sept2	127.525250975549	119.330098737306	112.860973846787	110.551938853475	120.765249128645	118.151347993319	131.690149555414	104.995408754868	127.253804398423	114.694821998429	136.585049970302	115.350076702411
1666	Farp2	28.7324169127618	28.3197191729509	30.5103725332472	37.670016412824	35.3088988733792	28.6748457447264	31.4138998289483	39.0088272552397	31.713491521155	29.4138438588356	33.6803509708125	31.5745381295488
1667	Gm37250	0.623742944184604	1.08921996819042	1.05050683871959	1.28157891867388	1.8609405786247	1.21603313007732	1.47653888841787	1.67563690958933	0.778632505827959	1.21403989859061	1.93100678899325	1.60507894892244
1668	Stk25	35.6941929994673	36.1136931675579	38.2293140873173	38.2582821459858	41.944621199791	38.1481360967804	46.9282577144984	43.0638685764459	45.7499207478374	43.5563437301367	44.0988062044506	41.9476602919878
1669	Gm28536	0	0.0242048881820093	0.0228371051895563	0.0210094904700636	0	0.0196134375818922	0.0427982286497934	0	0	0.0212989455893089	0	0.0479128044454458
1670	Bok	3.7826991453776	4.4052896491257	5.91481024409508	4.15987911307259	5.36244719366855	4.43263689350764	6.16294492557024	4.55773239408299	4.79805976564256	4.79226275759451	5.43376328995776	5.10271367343998
1671	Thap4	8.77264269885443	7.98761310006308	9.22619049658075	10.6308021778522	10.7493804475822	9.0810216004161	9.97198727540185	12.3662003927693	10.9429433251497	10.6068749034758	10.3061873970686	11.4751166646843
1672	Gm10550	0	0.0242048881820093	0.0228371051895563	0.0210094904700636	0	0	0.0213991143248967	0	0	0	0	0
1673	Atg4b	25.3320118299489	24.1322735174633	30.4418612176786	26.6190244255706	27.7671923179002	25.9878047960072	29.2525892821338	24.5313243563879	26.6418581723837	29.2221533485318	26.1808594879783	27.2863421316814
1674	Dtymk	11.4487011368077	10.287077477354	8.40405470975672	8.9500429402471	8.37423260381116	8.02189597099392	11.9835040219421	10.5900252686046	8.67017817300322	8.20009405188393	11.9228442436676	9.31904046463921
1675	Ing5	12.2334100020722	14.7891866792077	15.7119283704147	15.8201463239579	16.9443536895828	14.5335572481821	17.2048879172169	13.1034806329886	16.014576673921	15.5482302801955	17.3341539663115	15.7633126625517
1676	Gm22089	0	0	0	0	0	0	0	0	0	0	0	0
1677	D2hgdh	30.1006272419409	32.4103452757105	26.1028112316629	27.1022427063821	28.3793438240267	26.4193004228088	30.0015582835051	28.6869038921694	29.3775940036711	27.582134538155	27.9546913057744	29.1788979072765
1678	Gal3st2	0	0.0968195527280373	0.0456742103791126	0.0630284714101908	0.0734581807351856	0.0784537503275689	0.299587600548553	0	0.0841764871165361	0.0425978911786178	0	0.287476826672675
1679	Gm18666	0	0	0.0228371051895563	0	0	0	0.0213991143248967	0	0	0	0	0
1680	Gm9994	0.0201207401349872	0	0.0228371051895563	0	0	0	0.106995571624483	0	0	0	0.022453567313875	0
1681	Gm7889	0	0	0	0	0	0.0196134375818922	0	0	0	0	0	0
1682	Gm6086	0	0	0.0228371051895563	0.0420189809401272	0.0489721204901238	0	0.0213991143248967	0.20107642915072	0	0	0	0.0239564022227229
1683	Neu4	0	0	0	0	0	0	0	0	0	0	0	0
1684	Pdcd1	0.0402414802699745	0.072614664546028	0.205533946706007	0.315142357050954	0.122430301225309	0.0392268751637845	0.299587600548553	0.10053821457536	0.610279531594887	0.106494727946545	0.493978480905251	0.431215240009012
1685	Gm7891	0	0	0	0	0	0	0	0	0	0	0	0
1686	Gm7895	0.623742944184604	0.338868434548131	0.342556577843345	0.651294204571972	0.195888481960495	0.274588126146491	0.38518405784814	0.837818454794667	0.631323653374021	0.745463095625812	0.426617778963626	0.383302435563567
1687	Gm23389	0	0	0	0	0	0	0	0	0	0	0	0
1688	4930440C22Rik	0	0	0	0	0	0	0	0	0	0	0	0
1689	Gm23181	0	0	0	0	0	0	0	0	0	0	0	0
1690	Gm5264	0	0	0	0	0	0	0	0	0	0	0	0
1691	Fam174a	7.26358718873039	6.36588559186846	7.03382839838334	6.95414134559105	8.74152350748709	8.72797972394204	7.04030861289101	5.46257632526123	7.07082491778903	7.1777446635971	7.99346996373951	7.7379179179395
1692	BC055308	0.704225904724553	0.750351533642289	0.981995523150921	0.861389109272608	0.759067867596918	1.17680625491353	0.727569887046487	0.971869407561814	0.778632505827959	0.937153605929592	0.943049827182751	1.72486096003605
1693	Gm15427	0.503018503374681	0.36307332273014	0.502416314170239	0.924417580682799	0.808039988087042	0.549176252292982	0.70617077272159	0.904843931178241	0.652367775153155	0.383381020607561	0.516432048219126	0.622866457790796
1694	St8sia4	3.54125026375775	3.02561102275117	4.1791902496888	8.36177720708532	4.04019994043521	4.15804876736115	8.77363687320764	4.7923215614255	9.0910606085859	5.45253007086308	11.7656692724705	11.4032474580161
1695	Gm37642	0.301811102024808	0.217843993638084	0.296882367464232	0.546246752221654	0.220374542205557	0.235361250982707	0.213991143248967	0.234589167342507	0.673411896932289	0.212989455893089	0.763421288671751	0.646822860013519
1696	4930598F16Rik	0	0	0	0	0.0244860602450619	0	0	0	0	0	0	0
1697	Gm37761	0	0	0	0	0	0	0	0	0	0	0	0
1698	Gm22360	0.120724440809923	0.072614664546028	0.0228371051895563	0.0630284714101908	0	0	0.12839468594938	0.167563690958933	0.0631323653374021	0.0851957823572357	0.112267836569375	0.0718692066681687
1699	1700063A18Rik	0	0	0	0	0	0	0	0	0	0	0	0
1700	Gm24586	0	0	0	0	0	0	0	0	0	0	0	0
1701	Gm22917	0	0	0	0	0	0	0	0	0	0	0	0
1702	Gm37076	0	0	0	0	0	0	0	0	0	0	0	0
1703	Gm29601	0	0	0	0	0	0	0	0	0	0	0	0
1704	4930533P14Rik	0	0	0	0	0	0	0	0	0	0	0	0
1705	Gm26245	0	0	0	0	0	0	0	0	0	0	0	0
1706	Gm1833	0	0.0484097763640187	0	0.0210094904700636	0	0	0	0	0	0	0.022453567313875	0
1707	Gm26078	0	0	0	0	0	0	0	0	0	0	0	0
1708	Slco4c1	0.0201207401349872	0.0484097763640187	0.0913484207582252	0.0210094904700636	0.0244860602450619	0.0588403127456767	0.0855964572995867	0.0335127381917867	0.189397096012206	0.0425978911786178	0.0673607019416251	0.263520424449952
1709	Panct2	0.0603622204049617	0	0.0913484207582252	0.147066433290445	0.0734581807351856	0.17652093823703	0.149793800274277	0.134050952767147	0.168352974233072	0.0425978911786178	0.0673607019416251	0.0718692066681687
1710	Slco6b1	0	0	0	0	0	0	0	0.10053821457536	0	0	0	0
1711	Gm9499	0	0	0	0	0	0	0	0	0	0	0	0
1712	Gm28901	0	0	0	0	0	0	0	0	0	0	0	0
1713	Gm6430	0.0804829605399489	0.0484097763640187	0.159859736326894	0.126056942820382	0.171402421715433	0.156907500655138	0.149793800274277	0.0670254763835734	0.168352974233072	0.0851957823572357	0.0898142692555001	0.16769481555906
1714	Slco6c1	0	0	0	0	0	0	0	0	0.021044121779134	0	0	0.0239564022227229
1715	Gm7133	0	0	0	0	0	0	0	0	0	0	0	0
1716	Gm7135	0	0	0	0	0	0	0.0427982286497934	0	0	0	0	0
1717	Gm37171	0.0402414802699745	0.072614664546028	0.0913484207582252	0.0630284714101908	0.171402421715433	0.117680625491353	0	0	0.0841764871165361	0.0425978911786178	0.0673607019416251	0.0958256088908916
1718	D1Ertd622e	18.7525298058081	17.2096754974086	16.1458333690163	24.8542272260852	27.7916783781452	26.576207923464	21.3563160962469	21.2805887517846	19.2974596714659	16.8687649067327	26.225766622606	33.8743527429302
1719	Ppip5k2	87.4447366266545	97.5699042616796	75.1112389684507	67.5245023707844	84.1585890622777	91.4966863195273	80.8030556908098	84.1839983377682	73.4650291309569	76.5910083391549	93.9232720739392	85.5003995328981
1720	Gin1	7.28370792886538	11.0858387873603	6.3258781375071	7.54240707875284	9.91685439925006	8.88488722459718	6.99751038424121	6.06580561271339	7.93363391073353	5.9637047650065	7.29740937700938	9.1992584535256
1721	Pam	47.1630148764101	51.4595922749518	60.632514278272	55.9692826122495	66.3082511436276	63.3121765143481	60.9232784829808	40.8185151175962	55.8510992018217	52.7787871703075	65.4072415853179	55.6986351678308
1722	Gm37140	0.402414802699745	0.653531980914252	0.479579208980682	1.26056942820382	1.0284145302926	0.568789689874875	0.534977858122417	0.770792978411094	0.652367775153155	0.575071530911341	1.05531766375213	0.598910055568073
1723	Gm25413	0	0	0	0	0	0	0	0	0	0	0	0
1724	Gm3531	0.482897763239693	0.629327092732243	0.411067893412014	0.357161337991081	0.514207265146299	0.372655314055952	0.44938140082283	0.268101905534294	0.589235409815753	0.404679966196869	0.538885615533001	0.527040848899904
1725	B230216N24Rik	0.905433306074425	0.701941757278271	1.23320368023604	0.924417580682799	1.64056603641915	1.0002853166765	1.3053459738187	1.30699678947968	1.19951494141064	1.51222513684093	1.7064711158545	1.48529693780882
1726	Gm24465	0	0	0	0	0	0	0	0	0	0	0	0
1727	1810006J02Rik	0	0	0.0228371051895563	0.0840379618802544	0.0489721204901238	0.0784537503275689	0.19259202892407	0.0670254763835734	0.0631323653374021	0.127793673535853	0.13472140388325	0.143738413336337
1728	Gm29461	0	0	0	0	0.0244860602450619	0.0392268751637845	0	0	0	0.0638968367679267	0	0
1729	Gm7952	0	0	0	0	0	0	0	0	0	0	0	0
1730	Gm29462	0	0	0	0	0	0	0.0213991143248967	0	0.021044121779134	0	0	0
1731	Slco6d1	0	0	0	0	0	0	0	0	0	0	0	0
1732	Gm3555	0.0402414802699745	0	0.0228371051895563	0	0.0734581807351856	0.0588403127456767	0	0.10053821457536	0	0.0212989455893089	0	0.0239564022227229
1733	Gm26134	0	0	0	0	0	0	0	0	0	0	0	0
1734	Gm7967	0.865191825804451	0.774556421824299	0.776461576444914	1.09249350444331	0.416263024166052	0.411882189219737	1.43374065976808	1.07240762213717	0.925941358281897	1.4270293544837	0.22453567313875	0.335389631118121
1735	Gm29460	0	0	0.0228371051895563	0.0210094904700636	0.0244860602450619	0	0	0	0	0	0	0
1736	Gm23434	0	0	0	0	0	0	0	0	0	0	0	0
1737	Gm18248	0	0	0	0	0	0	0	0	0	0	0	0
1738	Cntnap5b	0	0	0	0	0	0	0	0	0	0	0	0
1739	Tdpx-ps1	0.0603622204049617	0.121024440910047	0.0685113155686689	0.0420189809401272	0.0244860602450619	0.0588403127456767	0.0213991143248967	0.0670254763835734	0.0631323653374021	0.0425978911786178	0.022453567313875	0.0239564022227229
1740	Gm37877	0	0	0	0	0	0	0	0	0	0	0	0
1741	Gm19029	0	0	0	0	0	0	0	0	0	0	0	0
1742	Gm23602	0	0	0	0	0	0	0	0	0	0	0	0
1743	Gm29668	0.0201207401349872	0.0242048881820093	0	0.0210094904700636	0	0	0	0	0.0420882435582681	0.0851957823572357	0	0
1744	Gm29667	0.0201207401349872	0.0242048881820093	0	0.0210094904700636	0.0244860602450619	0	0	0	0	0.0212989455893089	0	0.0239564022227229
1745	Gm18700	0	0	0	0	0	0	0	0	0	0	0	0
1746	Gm18185	0	0	0	0	0	0	0	0	0	0	0	0
1747	Gm29334	0	0	0	0	0	0	0	0	0	0	0	0
1748	Gm25537	0	0	0	0	0	0	0	0	0	0	0	0
1749	Gm20268	0.0402414802699745	0	0	0	0	0	0	0	0	0	0	0
1750	Gm28801	0	0	0	0	0	0	0	0	0	0	0	0
1751	Psmb6-ps2	0	0.0242048881820093	0	0.0210094904700636	0	0	0	0.0335127381917867	0	0	0	0
1752	Gm18969	0	0	0	0	0	0	0	0	0	0	0	0
1753	Gm28188	0	0.0242048881820093	0.114185525947782	0.0210094904700636	0	0.0196134375818922	0	0	0	0.0638968367679267	0.0673607019416251	0
1754	Gm28187	0.261569621754834	0.36307332273014	0.251208157085119	0.462208790341399	0.39177696392099	0.451109064383521	0.51357874379752	0.603229287452161	0.589235409815753	0.724164150036503	0.606246317474626	0.383302435563567
1755	Gm24122	0	0	0	0	0	0	0	0	0	0	0	0
1756	Gm28623	0	0	0	0	0	0	0	0	0	0	0	0
1757	Gm23036	0	0	0	0	0	0	0	0	0	0	0	0
1758	Gm3116	0	0	0	0	0	0	0	0	0	0	0	0
1759	Gm20281	0	0	0	0.0210094904700636	0	0	0	0	0	0	0	0
1760	Gm22034	0	0	0	0	0	0	0	0	0	0	0	0
1761	Gm18728	0	0	0	0	0	0	0	0	0	0	0	0
1762	Gm23965	0	0	0	0	0	0	0	0	0	0	0	0
1763	Gm29141	0	0	0	0	0	0	0	0	0	0	0	0
1764	Gm37789	0	0	0	0	0	0	0	0	0	0	0	0
1765	Gm18447	0	0	0	0	0	0	0	0	0	0	0	0
1766	Gm29140	0	0.0242048881820093	0	0	0	0	0.0855964572995867	0.0670254763835734	0	0.0212989455893089	0.0449071346277501	0
1767	Gm23537	0	0	0	0	0	0	0	0	0	0	0	0
1768	Gm5260	0	0	0	0	0	0	0	0	0	0	0	0
1769	Gm29592	0	0	0	0	0	0	0	0	0	0	0	0
1770	Gm29011	0	0	0	0	0	0	0	0	0	0	0	0
1771	Cdh20	0	0	0	0	0	0	0	0	0	0	0	0
1772	Gm38031	0	0	0	0	0	0	0.0213991143248967	0	0	0	0.022453567313875	0
1773	n-R5s216	0	0	0	0	0	0	0	0	0	0	0	0
1774	Gm36969	0	0	0	0	0	0	0	0	0	0	0	0
1775	Gm15699	0	0	0	0	0	0	0	0	0	0	0	0
1776	Gm29012	0.201207401349872	0.145229329092056	0.502416314170239	0.273123376110827	0.367290903675928	0.451109064383521	0.171192914599173	0.703767502027521	0.484014800920083	0.19169051030378	0.538885615533001	0.670779262236242
1777	Gm29013	0	0	0	0	0	0	0	0	0	0	0	0
1778	Rnf152	53.0986332162313	37.5659864584785	77.5776463289228	83.5337341089729	67.9977893005368	61.6646477574692	45.2591267971565	81.5029792824252	53.3468487101048	78.0819345304065	83.3027347344763	78.4811736816403
1779	Gm29014	0	0	0	0	0	0	0	0	0	0	0	0
1780	Gm17634	2.43460955633345	2.95299635820514	2.19236209819741	2.18498700888662	2.27720360279075	2.86356188695627	1.75472737464153	2.37940441161686	3.13557414509097	2.53457452512776	2.6046138084095	1.6769481555906
1781	Gm28403	0	0	0.0456742103791126	0.0630284714101908	0.0489721204901238	0.0392268751637845	0.0427982286497934	0	0.0420882435582681	0.0638968367679267	0	0.0958256088908916
1782	Gm3608	0.140845180944911	0.0484097763640187	0.274045262274676	0.378170828461145	0.171402421715433	0.117680625491353	0.12839468594938	0	0.126264730674804	0.212989455893089	0.22453567313875	0.16769481555906
1783	Pign	37.5453010918862	40.9546708039598	37.2016443537872	39.1196712552584	35.8475921987706	34.1273813924925	39.1175809859111	40.382849521103	38.8264046825023	39.1048641019712	50.0939086772552	41.6362270630924
1784	Gm28404	0.261569621754834	0.217843993638084	0.0913484207582252	0.315142357050954	0.146916361470371	0.0784537503275689	0.278188486223657	0.20107642915072	0.147308852453938	0.212989455893089	0.381710644335875	0.455171642231735
1785	Gm20302	0.100603700674936	0.145229329092056	0.0685113155686689	0.126056942820382	0.0979442409802475	0.196134375818922	0.0427982286497934	0.10053821457536	0.0631323653374021	0.0638968367679267	0.13472140388325	0.0718692066681687
1786	Gm22426	0	0	0	0	0	0	0	0	0	0	0	0
1787	Gm8004	0	0	0	0	0	0	0	0	0.021044121779134	0	0	0
1788	2310035C23Rik	36.277694463382	38.0500842221187	48.9627535264087	41.283648773675	39.1532103318539	35.853363899699	46.4360780850258	46.8508079921178	40.4468020594956	44.8555794110846	52.0922761681901	45.1817745920554
1789	Gm37566	1.81086661214885	1.64593239637663	2.23803630857652	3.06738560862929	2.5710363257315	2.23593188433571	3.2098671487345	2.71453179353472	2.16754454325081	2.91795554573532	3.59257077022	3.11433228895398
1790	Gm10193	0.0402414802699745	0	0	0	0.0489721204901238	0.0196134375818922	0.0427982286497934	0.10053821457536	0	0	0	0
1791	Tnfrsf11a	2.01207401349872	1.98480083092477	2.55775578123031	2.7732527420484	3.37907631381854	2.33399907224518	2.41809991871332	2.2788661970415	2.84095644018309	2.08729666775227	2.29026386601525	3.35389631118121
1792	Gm37779	0.0603622204049617	0	0	0.0210094904700636	0	0	0	0	0	0	0	0
1793	Gm26214	0	0	0	0	0	0	0	0	0	0	0	0
1794	Gm18801	0	0	0	0	0	0.0196134375818922	0	0	0	0	0.0449071346277501	0
1795	Gm7160	1.8913495726888	2.71094747638505	2.96882367464232	3.52959439897069	3.4035623740636	2.58897376080977	2.88888043386105	4.2896304885487	3.83003016380239	3.89770704284353	4.87242410711088	4.21632679119923
1796	Zcchc2	39.1147188224152	45.1179115712654	53.735708511026	59.8980573301513	59.1828076123146	51.2499124014844	51.8286548948997	71.2815941339303	59.028761590471	62.0225295560676	76.184953895978	59.6035287301346
1797	Gm37372	0	0	0	0	0	0	0	0	0	0	0	0
1798	Gm26509	0	0.0242048881820093	0	0	0.146916361470371	0.117680625491353	0.0427982286497934	0.268101905534294	0.0841764871165361	0.0425978911786178	0.157174971197125	0.0958256088908916
1799	Gm20753	0.100603700674936	0.169434217274065	0.0456742103791126	0.105047452350318	0.0489721204901238	0.0784537503275689	0.12839468594938	0	0.0841764871165361	0.0425978911786178	0.0898142692555001	0.0958256088908916
1800	Phlpp1	41.5895698590186	37.3965522412044	54.6948669289874	55.6961592361386	43.5851872362101	39.0307407879655	37.0418668963961	57.5413714752978	44.9291999984512	51.0109746863949	47.8036448112399	50.1647062543818
1801	Gm38235	5.45272057658154	3.8969869973035	10.2538602301108	10.0005174637503	8.32526048332104	6.8058628409166	11.8337102216679	10.2548978866867	6.62889836042722	7.6463214665619	13.5170475229528	10.7324681957799
1802	A530053M12Rik	0	0	0	0	0	0	0	0	0	0	0	0
1803	Gm6651	0	0	0	0	0	0	0	0	0	0	0	0
1804	Bcl2	5.29175465550164	4.28426520821565	5.91481024409508	7.47937860734264	5.43590537440374	5.98209846247713	7.23290064181508	5.32852537249409	6.69203072576462	5.04785010466621	7.76893429060076	9.22321485574832
1805	D630008O14Rik	0	0	0	0.0630284714101908	0	0	0	0	0.0420882435582681	0.0212989455893089	0.0449071346277501	0
1806	Mir3473f	0	0	0.0228371051895563	0.0210094904700636	0	0.0196134375818922	0.0427982286497934	0	0.021044121779134	0.0212989455893089	0.0673607019416251	0
1807	Gm37053	0.321931842159796	0.459892875458177	0.388230788222457	0.546246752221654	0.342804843430866	0.411882189219737	0.748969001371384	0.636742025643947	0.526103044478351	0.255587347071707	0.651153452102376	0.694735664458964
1808	Kdsr	23.1187304151003	22.1716775747206	53.2561293020453	33.5731657711616	39.4715291150397	39.4426229771853	19.0238126348331	21.0795123226338	33.4180653852648	33.9505192693584	35.0051114423312	42.3788755319968
1809	Vps4b	79.1147502107698	74.2121871660406	77.7831802756288	75.9493080492799	72.3563080241579	74.5506762487724	71.1520551302815	65.4838904267512	74.8118529248215	75.4408652773322	84.627495205995	77.6666560060677
1810	Serpinb5	0	0	0	0	0	0.0196134375818922	0.0427982286497934	0	0	0	0	0.0958256088908916
1811	Pou2f3-rs1	0	0	0	0	0	0	0	0	0	0	0	0
1812	Serpinb12	0	0	0	0	0.0734581807351856	0.0196134375818922	0.0213991143248967	0	0.0420882435582681	0	0	0.0239564022227229
1813	Serpinb13	0	0	0	0	0	0	0	0	0	0	0	0.0239564022227229
1814	Gm8080	0	0	0	0	0	0	0	0	0	0	0	0
1815	Serpinb3a	0	0	0	0	0	0	0	0	0	0	0	0
1816	Serpinb3d	0	0	0	0	0	0	0	0	0	0	0	0
1817	Gm15388	0	0	0	0	0	0	0	0	0	0	0	0
1818	Serpinb3b	0	0	0	0.0210094904700636	0.0244860602450619	0	0	0	0	0	0	0
1819	Gm8084	0	0	0	0	0	0.0196134375818922	0	0	0.021044121779134	0	0	0
1820	Gm15390	0	0	0	0	0	0	0	0	0	0	0	0
1821	Serpinb3c	0	0	0	0	0	0	0	0	0	0	0	0
1822	Gm8089	0	0	0	0	0	0	0	0	0	0	0	0
1823	Serpinb11	0	0	0	0	0	0	0	0	0	0	0	0
1824	Gm15391	0	0	0	0	0	0	0	0	0	0	0	0
1825	Serpinb7	0.140845180944911	0.121024440910047	0.0228371051895563	0.0840379618802544	0.122430301225309	0.156907500655138	0.0427982286497934	0.0670254763835734	0.10522060889567	0.0425978911786178	0.13472140388325	0.0479128044454458
1826	Gm24553	0	0	0	0	0	0	0	0	0	0	0	0
1827	Serpinb2	0	0	0	0.0420189809401272	0.0734581807351856	0	0	0	0.0420882435582681	0	0.112267836569375	0.0479128044454458
1828	Serpinb10	0.0804829605399489	0.121024440910047	0.0456742103791126	0.189085414230572	0.0489721204901238	0.0392268751637845	0.19259202892407	0.234589167342507	0.189397096012206	0.19169051030378	0.426617778963626	0.359346033340844
1829	Serpinb8	13.1589640482816	9.63354549643972	6.89680576724601	10.6518116683222	8.12937200136054	11.4346341102432	15.7711472574489	18.1639040999484	22.0121513809742	11.1819464343872	17.5362360721364	18.158952884824
1830	Gm15389	0	0	0	0	0	0	0	0	0	0	0	0
1831	Gm24267	0	0	0	0	0	0	0	0	0	0	0	0
1832	Gm22438	0	0	0	0	0	0	0	0	0	0	0	0
1833	D830032E09Rik	0.241448881619847	0.121024440910047	0.0228371051895563	0.0840379618802544	0.146916361470371	0.0588403127456767	0.06419734297469	0.234589167342507	0.021044121779134	0	0.13472140388325	0.0718692066681687
1834	Gm18448	0	0	0	0	0	0.0392268751637845	0	0	0	0	0	0
1835	Gm28282	0	0	0	0	0	0	0	0	0	0	0	0
1836	Gm5702	0	0	0	0	0	0	0	0	0	0	0	0
1837	Gm38212	0	0	0	0	0	0	0	0	0	0	0	0
1838	Gm28283	0	0	0	0	0	0	0	0	0	0	0	0
1839	Gm6679	0	0	0	0	0	0	0	0	0	0	0	0
1840	Gm17847	0	0	0	0	0	0	0	0	0	0	0	0
1841	Gm28281	0	0	0	0	0	0	0	0	0	0	0	0
1842	Gm22159	0	0	0	0	0	0	0	0	0	0	0	0
1843	Gm25293	0	0	0	0	0	0	0	0	0	0	0	0
1844	Gm8141	0.140845180944911	0.0484097763640187	0.205533946706007	0.105047452350318	0.122430301225309	0.0980671879094611	0.213991143248967	0.234589167342507	0.126264730674804	0.0638968367679267	0.2694428077665	0.143738413336337
1845	Cdh7	0	0.0484097763640187	0	0	0	0.0588403127456767	0	0	0.021044121779134	0	0.022453567313875	0
1846	Gm18552	0	0	0	0	0	0	0	0	0	0	0.022453567313875	0
1847	Gm3332	0	0	0	0	0	0	0	0	0	0	0	0
1848	Gm6693	0	0	0	0	0	0	0	0	0	0	0	0
1849	Cdh19	1.8913495726888	2.29946437729089	1.0961810490987	0.840379618802544	1.64056603641915	0.921831566348935	2.50369637601291	1.54158595682219	2.31485339570474	0.383381020607561	2.73933521229275	3.40180911562665
1850	Gm38255	0.241448881619847	0.145229329092056	0	0.0420189809401272	0.0489721204901238	0.0392268751637845	0.278188486223657	0.0670254763835734	0.126264730674804	0.0425978911786178	0.31434994239425	0.311433228895398
1851	Gm36944	0.100603700674936	0.217843993638084	0.0456742103791126	0.0420189809401272	0.122430301225309	0.0980671879094611	0.235390257573863	0.20107642915072	0.126264730674804	0.0212989455893089	0.493978480905251	0.143738413336337
1852	Gm29088	0	0	0	0	0	0	0	0	0	0	0	0
1853	Gm19927	0	0	0	0	0	0	0	0	0	0	0	0
1854	Gm8173	0.0201207401349872	0.0968195527280373	0.0685113155686689	0.0210094904700636	0.0244860602450619	0.0392268751637845	0.0427982286497934	0.10053821457536	0	0.0638968367679267	0	0.0239564022227229
1855	Gm37934	0	0	0	0	0	0	0	0	0	0	0	0
1856	Dsel	2.57545473727837	2.39628393001892	2.78612683312587	3.52959439897069	3.35459025357348	3.0204693876114	3.98023526443078	2.68101905534294	3.45123597177798	2.93925449132463	4.44580632814726	4.02467557341745
1857	Gm6028	0.0402414802699745	0	0	0.0210094904700636	0.0489721204901238	0.0196134375818922	0.0427982286497934	0	0.021044121779134	0.0212989455893089	0.0449071346277501	0
1858	Gm17752	0	0	0	0.0210094904700636	0	0.0196134375818922	0	0.0335127381917867	0	0	0	0
1859	Gm6717	0.0402414802699745	0.0242048881820093	0	0	0	0.0196134375818922	0.0427982286497934	0.0335127381917867	0	0	0	0.0239564022227229
1860	Gm19086	0	0	0	0	0	0	0	0	0	0	0	0
1861	Gm18406	0	0	0	0	0	0	0.0213991143248967	0	0	0	0	0
1862	Gm22331	0	0	0	0	0	0	0	0	0	0	0	0
1863	Gm8204	0	0	0	0	0	0	0	0	0	0	0	0
1864	Gm28190	0	0	0	0	0	0	0	0	0	0	0	0
1865	Gm28189	0	0	0	0	0	0	0	0	0	0	0	0
1866	Gm17946	0	0	0	0	0	0	0	0	0	0	0	0
1867	Gm18181	0	0	0	0	0	0	0	0	0	0	0	0
1868	Gm24937	0	0	0	0	0	0	0	0	0	0	0	0
1869	9330185C12Rik	0	0	0	0	0	0.0196134375818922	0.0213991143248967	0	0	0	0	0
1870	Gm4854	0	0	0	0	0	0	0	0	0	0	0	0
1871	Gm17916	0	0	0	0	0	0	0	0	0	0	0	0
1872	Cntnap5a	0	0	0	0.0210094904700636	0.0244860602450619	0	0	0	0	0	0.0673607019416251	0
1873	Gm23393	0	0	0	0	0	0	0	0	0	0	0	0
1874	Gm28263	0	0	0	0	0	0	0	0	0	0	0	0
1875	Gm19965	0	0	0	0	0	0	0	0	0	0	0	0
1876	Gm17777	0	0	0	0	0	0	0	0	0	0	0	0
1877	Gm24030	0	0	0	0	0	0	0	0	0	0	0	0
1878	Gm27785	0	0	0	0	0	0	0	0	0	0	0	0
1879	Gm28361	0	0	0	0	0	0	0	0	0	0	0	0
1880	Zfp813-ps	0	0	0	0	0	0	0	0	0	0	0	0
1881	Gm28362	0	0	0	0	0	0	0	0	0	0	0	0
1882	Gm28363	0	0	0	0	0	0	0	0	0	0	0	0
1883	Gm28359	0	0	0	0	0	0	0	0	0	0	0	0
1884	Gm18182	0	0	0	0	0	0	0	0	0	0	0	0
1885	B020011L13Rik	0	0	0	0	0	0	0	0	0	0	0	0
1886	Gm28360	0	0	0	0	0	0	0	0	0	0	0	0
1887	Gm28169	0	0.0242048881820093	0	0	0	0.0196134375818922	0	0	0	0	0.022453567313875	0.0239564022227229
1888	Gm7195	0	0	0	0	0	0	0	0	0	0	0	0
1889	Gm28168	0	0	0	0	0	0.0196134375818922	0	0	0	0	0	0
1890	Gm7145	0	0	0	0	0	0	0	0	0	0	0	0
1891	Gm28358	0	0	0	0	0	0	0	0	0	0	0	0
1892	Gm29489	0	0	0	0	0	0	0	0	0	0	0	0
1893	Gm29490	0	0	0	0	0	0	0	0	0	0.0212989455893089	0	0
1894	Gm29104	0	0	0	0	0	0	0	0	0	0	0	0
1895	Gm29106	0	0	0	0	0	0	0	0	0	0	0	0
1896	Gm7200	0	0	0	0	0	0	0	0	0	0	0	0
1897	Tsn	45.2515445635863	41.462973455782	43.4590111757257	36.3884374941502	41.7242466575854	37.5793464069055	44.0821755092872	34.4510948611567	37.9004633242204	43.0877669271719	45.2663917047721	37.7313335007886
1898	Nifk	18.3903564833783	15.612152877396	18.8634488865735	19.0766173468178	16.6994930871322	20.1233869590214	18.232045404812	16.1196270702494	22.4961661818943	22.4490886511316	20.8144568999621	18.8297321470602
1899	Gm28867	0	0	0	0	0	0	0	0	0	0	0	0
1900	Clasp1	34.668035252583	34.1046874484512	37.8639204042844	42.3551327876482	41.6997605973404	32.7740541993419	36.5924854955733	39.276929160774	36.7009483828097	39.4882451225787	44.3907025795309	44.8942977653827
1901	Gm26080	0	0	0	0	0	0	0	0	0	0	0	0
1902	2900060B14Rik	1.34808958904414	1.59752262001262	0.822135786824027	0.903408090212735	0.636637566371609	0.764924065693797	0.748969001371384	0.938356669370028	0.673411896932289	1.00105044269752	0.583792750160751	0.670779262236242
1903	Gm22710	0	0	0	0	0	0	0	0	0	0	0	0
1904	Gm28466	0	0	0	0	0	0	0	0	0	0	0	0
1905	Tfcp2l1	15.5935736046151	9.65775038462172	13.4282178514591	14.202415557763	7.93348351940005	8.3357109723042	16.0707348579974	16.655830881318	12.6264730674804	13.8869125242294	15.448054311946	14.3019721269656
1906	Gm22094	0	0	0	0	0	0	0	0	0	0	0	0
1907	Gm28882	0	0.0968195527280373	0	0	0	0	0	0	0	0	0	0
1908	Gm23497	0	0	0	0	0	0	0	0	0	0	0	0
1909	Gm28467	0	0	0	0	0	0	0	0	0	0	0	0
1910	Gli2	0	0.072614664546028	0.0456742103791126	0.126056942820382	0.39177696392099	0.0588403127456767	0.171192914599173	0.0335127381917867	0.168352974233072	0.0638968367679267	0.291896375080375	0.239564022227229
1911	Mir6346	0	0	0	0	0	0	0	0	0	0	0	0
1912	Gm26831	0	0	0	0	0	0	0	0	0	0	0	0
1913	Gm8321	0	0	0	0	0	0	0	0	0	0	0	0
1914	Gm3508	0	0	0	0	0	0	0	0	0	0	0	0
1915	Gm29456	0	0	0	0	0	0	0	0	0	0	0	0.0239564022227229
1916	Gm29455	0	0	0	0	0	0	0	0	0	0	0	0
1917	Inhbb	2.59557547741335	1.52490795546659	5.50374235068307	3.0043571372191	5.85216839856979	3.13815001310276	2.05431497519008	1.5080732186304	1.87292683834293	2.64106925307431	2.46989240452625	3.37785271340393
1918	Ralb	17.4446816970339	15.2248746664839	14.41021337461	13.6561688055413	16.4546324846816	13.47443161876	19.2164046637572	18.0298531471812	20.2023569079687	20.4043898745579	19.8714070727794	16.3143099136743
1919	Gm29454	0	0	0.0228371051895563	0	0	0	0	0	0	0	0	0
1920	Gm27184	0.181086661214885	0.193639105456075	0.251208157085119	0.420189809401272	0.342804843430866	0.117680625491353	0.12839468594938	0.20107642915072	0.231485339570474	0.425978911786178	0.22453567313875	0.16769481555906
1921	Tmem185b	5.01006429361182	6.24486115095841	7.87880129039693	8.67691956413627	9.15778653165314	7.11967784222688	7.91767230021177	8.11008264241238	9.30150182637724	8.00840354158015	9.31823043525814	9.00760723574381
1922	3830432H09Rik	0	0	0.0228371051895563	0	0	0.0196134375818922	0	0.0670254763835734	0.021044121779134	0	0.022453567313875	0
1923	Gm25322	0	0	0	0	0.0244860602450619	0	0	0	0	0	0.022453567313875	0
1924	Epb41l5	86.9618388634148	83.6036837806602	57.6865277088192	61.3056931916456	61.2396366728998	77.1984903223278	93.1075464276254	109.620166625334	99.1178135797213	85.6856581057898	105.262323567446	88.0637345707294
1925	Gm37219	1.44869328971908	1.0408101918264	0.730787366065802	0.819370128332481	1.15084483151791	0.961058441512719	1.04855660191994	1.91022607693184	1.34682379386458	1.29923568094784	0.987956961810501	1.24573291558159
1926	Ptpn4	25.5935814517038	25.7297961374759	33.0909654196671	31.3461597813349	30.9258940895132	28.3414173058343	27.6690548220914	24.19619697447	25.1477255260652	30.1380080088721	35.5215434905503	33.2514862851394
1927	Gm3851	0	0	0	0.0210094904700636	0	0	0	0	0	0	0	0
1928	Gm37745	2.0523154937687	3.24345501638925	2.44357025528253	3.0043571372191	3.13421571136792	2.41245282257274	1.9259202892407	3.38478655737046	2.46216224815868	2.44937874277053	3.43539579902288	2.65916064672224
1929	Gm29657	0	0	0	0	0	0	0	0.0335127381917867	0	0	0	0
1930	Gm8338	0	0	0	0	0	0	0	0	0	0	0	0
1931	Gm29658	0	0	0	0	0	0	0	0	0	0	0	0
1932	Gm3551	0	0	0	0	0	0	0	0	0	0	0	0
1933	Gm28209	0	0	0	0	0	0	0	0	0	0	0	0
1934	Tmem177	7.64588125129515	7.06782734914673	8.92930812911652	6.99616032653118	7.44376231449881	6.74702252817093	7.91767230021177	6.63552216197377	7.95467803251266	10.8198643593689	8.15064493493663	5.58184171789444
1935	Cfap221	0	0	0	0.0420189809401272	0	0	0	0	0.0420882435582681	0	0.022453567313875	0
1936	Gm17973	0	0	0	0	0	0	0	0	0	0	0	0
1937	Sctr	0.0804829605399489	0.169434217274065	0.0685113155686689	0.147066433290445	0.269346662695681	0.215747813400815	0.235390257573863	0	0.0420882435582681	0.0851957823572357	0.112267836569375	0.191651217781783
1938	Tmem37	37.3642144306713	39.6718117303133	29.8252593775605	23.1524584980101	26.0776541609909	22.8888816580682	24.5875823593063	23.4924294724425	25.5054755963104	27.2626503543154	19.8040463708378	20.7702007271008
1939	Dbi	655.815403959774	616.353272666686	500.863391017349	505.152188862209	395.058095993828	506.144370238311	441.827513466142	453.628424164025	443.210248790342	444.445097612109	410.945188978541	363.035319283143
1940	3110009E18Rik	0.382294062564757	0.653531980914252	0.456742103791126	0.504227771281527	0.318318783185804	0.392268751637845	0.406583172173037	0.737280240219307	0.399838313803547	0.425978911786178	0.920596259868876	0.838474077795302
1941	Steap3	11.8511159395075	11.1584534519063	15.7347654756043	14.0973681054127	12.1695719417958	9.15947535074367	15.1933711706766	19.8395410095377	11.616355222082	12.3959863329778	13.9661188692303	12.0979831224751
1942	C1ql2	0	0	0	0	0	0	0	0	0	0	0	0
1943	1700012E03Rik	0	0	0	0	0	0	0	0	0	0	0	0
1944	Marco	10.9456826334331	10.0208237073519	11.1901815428826	7.73149249298341	19.8337087985001	17.2009847593195	11.4057279351699	10.8916399123307	12.5843848239222	32.6725825339999	10.238826695127	15.6914434558835
1945	En1	0	0	0	0	0.0489721204901238	0	0	0.134050952767147	0.021044121779134	0	0	0
1946	2610027F03Rik	0	0	0	0	0	0	0.0213991143248967	0	0	0	0	0
1947	Gm29346	0	0	0	0	0	0	0	0	0	0	0	0
1948	Gm29345	0	0	0	0	0	0	0	0	0	0	0	0
1949	Gm29344	0	0	0	0	0	0	0	0	0	0	0	0
1950	Gm29348	0	0	0	0	0	0	0	0	0	0	0	0
1951	Gm29347	0	0	0	0	0	0	0	0	0	0	0	0
1952	Gm37043	0	0	0	0	0	0	0	0	0	0	0	0
1953	Celrr	0	0	0	0	0	0.0196134375818922	0	0.0335127381917867	0	0	0	0
1954	Gm29359	0	0	0	0	0	0	0	0	0	0	0	0
1955	Gm38283	0.523139243509668	0.992400415462383	0.639438945307577	0.252113885640763	0.269346662695681	0.235361250982707	0.106995571624483	0.20107642915072	0.21044121779134	0.234288401482398	0.13472140388325	0.431215240009012
1956	Insig2	197.786875526924	206.782359738906	259.90909416234	92.819928896741	66.7490002280387	94.3798616440654	62.8919970008713	61.7974892256547	50.4427599045843	103.85365869347	62.2637421613755	63.1011634546521
1957	Gm37174	2.15291919444363	2.05741549547079	2.05533946706007	2.41609140405731	2.64449450646668	2.31438563466328	2.26830611843905	2.04427702969899	1.70457386410986	1.70391564714471	1.99836749093488	1.7727737644815
1958	2210011K15Rik	0	0	0	0	0	0	0	0	0	0	0	0
1959	Ccdc93	26.1569621754834	24.7616006101956	30.1449788502143	32.5647102285986	34.1090819213712	28.4198710561618	29.402383082408	28.753929368553	32.5552563923203	33.0133656634288	35.0724721442728	31.382886911767
1960	Gm15392	0	0	0	0	0	0	0	0	0	0	0	0
1961	Gm15393	0	0	0	0	0	0	0.0213991143248967	0	0	0	0	0
1962	Htr5b	0	0	0	0	0	0	0	0	0	0	0	0
1963	Gm8217	0	0	0	0	0	0	0	0	0	0	0	0
1964	Ddx18	10.3621811695184	9.87559437825981	13.793611534492	13.9082826911821	12.4878907249816	11.1992728592605	12.6896747946637	14.1088627787422	12.710649554597	12.6941715712281	14.6172723213326	13.750974875843
1965	Gm28591	0	0	0	0	0	0	0	0	0	0	0	0
1966	Gm37920	0	0	0	0	0	0	0	0	0	0	0	0
1967	Gm15394	0	0	0	0	0	0	0	0	0	0	0	0
1968	Gm8392	0.0201207401349872	0	0	0	0	0	0.0213991143248967	0	0	0	0.022453567313875	0
1969	Gm26472	0	0	0	0	0	0	0	0	0	0	0	0
1970	Gm28590	0	0	0	0.0210094904700636	0	0	0	0	0	0	0	0
1971	Gm24547	0	0	0	0	0	0	0	0	0	0	0	0
1972	Gm36982	0	0	0	0	0	0	0	0	0	0	0	0
1973	Gm25771	0	0	0	0	0	0	0	0	0	0	0	0
1974	Gm29192	0	0	0	0	0	0	0	0	0	0	0	0
1975	Gm37970	0	0	0	0	0	0	0	0	0	0	0	0
1976	Gm8403	0	0	0	0	0	0	0	0	0	0	0	0
1977	Gm28911	0.0201207401349872	0	0.0228371051895563	0.0420189809401272	0.0244860602450619	0.0392268751637845	0.0213991143248967	0	0.0420882435582681	0.0638968367679267	0	0.0239564022227229
1978	Gm20058	0	0	0	0	0	0	0	0.0335127381917867	0	0	0	0
1979	Gm28912	0	0	0	0	0	0	0	0	0	0	0	0
1980	Dpp10	0.0603622204049617	0.0242048881820093	0.0228371051895563	0.0630284714101908	0	0.0588403127456767	0	0	0.0420882435582681	0.0212989455893089	0	0.0718692066681687
1981	Gm37478	0	0	0	0	0	0	0	0	0	0	0	0
1982	Gm37221	0	0	0	0	0	0	0	0	0.021044121779134	0	0	0
1983	Gm24791	0	0	0	0	0	0	0	0	0	0	0	0
1984	Gm37066	0	0	0	0	0	0	0	0	0	0	0	0
1985	Gm37781	0	0	0	0	0	0	0	0	0.021044121779134	0	0	0
1986	Gm37396	0	0	0	0	0	0	0	0	0	0	0	0
1987	Gm38263	0	0	0	0	0	0	0	0	0	0.0212989455893089	0	0
1988	Gm28929	0	0	0	0	0	0	0	0	0	0	0	0
1989	Gm18875	0	0	0	0.0210094904700636	0	0	0	0	0	0	0	0
1990	Gm37551	0	0	0	0	0	0	0.0213991143248967	0	0	0	0.022453567313875	0
1991	Gm38073	0	0	0	0	0	0	0	0	0	0	0	0
1992	Gm25578	0	0	0	0	0.0244860602450619	0	0	0	0	0	0	0
1993	Gm28928	0	0	0	0	0	0	0	0	0	0	0	0
1994	Gm28299	0	0	0	0	0	0	0	0	0	0	0	0
1995	Gm37717	0	0	0	0	0	0	0	0	0	0	0	0
1996	1700121L03Rik	0	0	0	0	0	0	0	0	0	0	0	0
1997	Actr3	81.4085145861583	70.9203223732873	76.2530942279285	72.9239414215908	77.2780061334153	73.1385087428761	79.5619070599658	60.95967077086	79.5257362033475	75.568658950868	86.6707698315576	90.2677235752199
1998	Gm28706	0	0	0.0228371051895563	0	0	0	0.0213991143248967	0	0	0	0	0
1999	Slc35f5	40.0603936087596	36.7430202602902	39.5995403986906	40.1701457787616	41.9691072600361	40.1290932925515	42.7340313068187	38.4726234441711	43.4350673521326	47.645741283284	49.0834981481308	42.0674423031014
[truncated: 47,569 more rows]
