# Supplementary material for: Huntingtin loss in hepatocytes is associated with altered metabolism, adhesion, and liver zonation
Source: Life Sci Alliance. 2023 Sep 8;6(11):e202302098. doi: 10.26508/lsa.202302098 (PMC10488683; doi:10.26508/lsa.202302098)
Supplement: Supplementary file 9 [file LSA-2023-02098_SdataF7.xlsx]

## Sheet: fig7
Mouse	Genotype	Area	Marker
CJO1	LKO	0.455	Cyp2e1
CJO2	LKO	0.293	Cyp2e1
CJO3	LKO	0.429	Cyp2e1
CJP1	WT	0.561	Cyp2e1
CJP2	WT	0.592	Cyp2e1
CJP3	WT	0.593	Cyp2e1
CJP4	WT	0.565831	Cyp2e1
CJP5	WT	0.643675	Cyp2e1
CJP6	WT	0.65881	Cyp2e1
CJT1	LKO	0.430046	Cyp2e1
CJT2	LKO	0.450297	Cyp2e1
CJZ4	LKO	0.446408	Cyp2e1
CJO1	LKO	0.5386	Cyp1a2
CJO2	LKO	0.474258	Cyp1a2
CJO3	LKO	0.562928	Cyp1a2
CJP1	WT	0.71707	Cyp1a2
CJP2	WT	0.656898	Cyp1a2
CJP3	WT	0.704564	Cyp1a2
CJP4	WT	0.740599	Cyp1a2
CJP5	WT	0.690013	Cyp1a2
CJP6	WT	0.689479	Cyp1a2
CJT1	LKO	0.573276	Cyp1a2
CJT2	LKO	0.583239	Cyp1a2
CJZ4	LKO	0.516507	Cyp1a2
CJO1	LKO	0.571078	Cyp1a2
CJO2	LKO	0.418505	Cyp1a2
CJO3	LKO	0.561048	Cyp1a2
CJP1	WT	0.675745	Cyp1a2
CJP2	WT	0.697147	Cyp1a2
CJP3	WT	0.74059	Cyp1a2
CJP4	WT	0.729868	Cyp1a2
CJP5	WT	0.74333	Cyp1a2
CJP6	WT	0.679252	Cyp1a2
CJT1	LKO	0.523976	Cyp1a2
CJT2	LKO	0.574187	Cyp1a2
CJZ4	LKO	0.552038	Cyp1a2
CJO1	LKO	0.227563	Cdh1
CJO2	LKO	0.154346	Cdh1
CJO3	LKO	0.211033	Cdh1
CJP1	WT	0.147556	Cdh1
CJP2	WT	0.112793	Cdh1
CJP3	WT	0.0483978	Cdh1
CJP4	WT	0.158414	Cdh1
CJP5	WT	0.127882	Cdh1
CJP6	WT	0.176224	Cdh1
CJT1	LKO	0.134358	Cdh1
CJT2	LKO	0.134276	Cdh1
CJZ4	LKO	0.139018	Cdh1
CJO1	LKO	0.0323	Cdh2
CJO2	LKO	0.0418	Cdh2
CJO3	LKO	0.0246	Cdh2
CJP1	WT	0.0251	Cdh2
CJP2	WT	0.04	Cdh2
CJP3	WT	0.0548	Cdh2
