# Supplementary material for: Huntingtin loss in hepatocytes is associated with altered metabolism, adhesion, and liver zonation
Source: Life Sci Alliance. 2023 Sep 8;6(11):e202302098. doi: 10.26508/lsa.202302098 (PMC10488683; doi:10.26508/lsa.202302098)
Supplement: Supplementary file 10 [file LSA-2023-02098_SdataF8.xlsx]

## Sheet: fig8
Mouse	Genotype	Value (U/L)	Analyte
ko1	LKO	10759	AST
ko2	LKO	933	AST
ko3	LKO	2890	AST
ko4	LKO	241	AST
ko5	LKO	470	AST
wt1	WT	13698	AST
wt2	WT	637	AST
wt3	WT	16738	AST
ko1	LKO	22249	ALT
ko2	LKO	1316	ALT
ko3	LKO	3922	ALT
ko4	LKO	168	ALT
ko5	LKO	465	ALT
wt1	WT	26753	ALT
wt2	WT	418	ALT
wt3	WT	27749	ALT
CTC1	LKO	1927	AST
CTC2	LKO	151	AST
CSZ1	WT	20155	AST
CSZ2	WT	771	AST
CSZ3	WT	17333	AST
CSX1	WT	13774	AST
CSX2	WT	14619	AST
CSX3	WT	13984	AST
CTC1	LKO	2896	ALT
CTC2	LKO	73	ALT
CSZ1	WT	33356	ALT
CSZ2	WT	508	ALT
CSZ3	WT	27832	ALT
CSX1	WT	25817	ALT
CSX2	WT	26646	ALT
CSX3	WT	27177	ALT
